# Supplementary material for: 2,3-Dibromo-3-phenyl­propionic acid
Source: Acta Crystallogr Sect E Struct Rep Online. 2008 Sep 17;64(Pt 10):o1946. doi: 10.1107/S160053680802919X (PMC2959243; doi:10.1107/S160053680802919X)
Supplement: Supplementary file 1 [file e-64-o1946-sup1.cif]

##############################################################################
###                                                                        ###
###        Electronic paper (Acta Crystallographica Section E)             ###
###                                                                        ###
##############################################################################
#                                                                            #
# This CIF contains the data in a paper accepted for publication in Acta     #
# Crystallographica Section E. It conforms to the requirements of Notes      #
# for Authors for Section E, and has been peer reviewed under the auspices   #
# of the IUCr Commission on Journals.                                        #
#                                                                            #
# Full details of the Crystallographic Information File format               #
# are given in the paper "The Crystallographic Information File (CIF):       #
# a New Standard Archive File for Crystallography" by S. R. Hall, F. H.      #
# Allen and I. D. Brown [Acta Cryst. (1991), A47, 655-685].                  #
#                                                                            #
# The current version of the core CIF dictionary is obtainable from          #
# ftp://ftp.iucr.org/pub/cif_core.dic. The current version number is 2.4.    #
#                                                                            #
# Software is freely available for graphical display of the structure(s) in  #
# this CIF.  For information consult the CIF home page http://www.iucr.org/  #
# cif/home.html                                                              #
#                                                                            #
# This file may be used for bona fide research purposes within the           #
# scientific community so long as proper attribution is given to the journal # 
# article from which it was obtained.                                        #
#                                                                            #
##############################################################################
                                             
data_global
_audit_creation_method     SHELXL-97
_journal_date_recd_electronic     2008-09-10
_journal_date_accepted     2008-09-11
_journal_name_full     'Acta Crystallographica, Section E'
_journal_year     2008
_journal_volume     64
_journal_issue     10
_journal_page_first     o1946
_journal_page_last     o1946
_journal_paper_category     QO
_journal_coeditor_code     TK2304
_publ_contact_author
;
     Dr. Seik Weng Ng
     Department of Chemistry
     University of Malaya
     50603 Kuala Lumpur
     Malaysia
;
_publ_contact_author_email     seikweng@um.edu.my
_publ_contact_author_fax     '03 7967 4193'
_publ_contact_author_phone     '03 7967 6778'
_publ_section_title
;
2,3-Dibromo-3-phenylpropionic acid
;
loop_
    _publ_author_name
    _publ_author_address
    'Thong, Pui Yee'
;
     Department of Chemistry
     University of Malaya
     50603 Kuala Lumpur
     Malaysia
;
    'Lo, Kong Mun'
;
     Department of Chemistry
     University of Malaya
     50603 Kuala Lumpur
     Malaysia
;
    'Ng, Seik Weng'
;
     Department of Chemistry
     University of Malaya
     50603 Kuala Lumpur
     Malaysia
;
_publ_section_synopsis     .
data_I
_audit_creation_method     SHELXL-97
_chemical_name_systematic
;
2,3-Dibromo-3-phenylpropionic acid
;
_chemical_name_common     ?
_chemical_formula_moiety     'C9 H8 Br2 O2'
_chemical_formula_sum     'C9 H8 Br2 O2'
_chemical_formula_iupac     'C9 H8 Br2 O2'
_chemical_formula_weight     307.97
_chemical_melting_point     ?
_symmetry_cell_setting     Orthorhombic
_symmetry_space_group_name_H-M     'P b c a'
_symmetry_space_group_name_Hall     '-P 2ac 2ab'
loop_
    _symmetry_equiv_pos_as_xyz
    'x, y, z'
    '-x+1/2, -y, z+1/2'
    'x+1/2, -y+1/2, -z'
    '-x, y+1/2, -z+1/2'
    '-x, -y, -z'
    'x-1/2, y, -z-1/2'
    '-x-1/2, y-1/2, z'
    'x, -y-1/2, z-1/2'
_cell_length_a     7.02780(10)
_cell_length_b     9.71050(10)
_cell_length_c     29.2970(4)
_cell_angle_alpha     90
_cell_angle_beta     90
_cell_angle_gamma     90
_cell_volume     1999.33(4)
_cell_formula_units_Z     8
_cell_measurement_reflns_used     8127
_cell_measurement_theta_min     2.2
_cell_measurement_theta_max     28.2
_cell_measurement_temperature     100(2)
_exptl_crystal_description     Block
_exptl_crystal_colour     Colorless
_exptl_crystal_size_max     0.28
_exptl_crystal_size_mid     0.22
_exptl_crystal_size_min     0.14
_exptl_crystal_density_diffrn     2.046
_exptl_crystal_density_meas     ?
_exptl_crystal_density_method     'not measured'
_exptl_crystal_F_000     1184
_exptl_absorpt_coefficient_mu     8.072
_exptl_absorpt_correction_type     Multi-scan
_exptl_absorpt_process_details     '(SADABS; Sheldrick, 1996)'
_exptl_absorpt_correction_T_min     0.211
_exptl_absorpt_correction_T_max     0.398
_diffrn_ambient_temperature     100(2)
_diffrn_radiation_type     MoK\a
_diffrn_radiation_wavelength     0.71073
_diffrn_radiation_source     'fine-focus sealed tube'
_diffrn_radiation_monochromator     graphite
_diffrn_measurement_device_type     'Bruker SMART APEX diffractometer'
_diffrn_measurement_method     '\w scans'
_diffrn_detector_area_resol_mean     ?
_diffrn_reflns_number     17420
_diffrn_reflns_av_R_equivalents     0.027
_diffrn_reflns_av_sigmaI/netI     0.019
_diffrn_reflns_theta_min     2.8
_diffrn_reflns_theta_max     27.5
_diffrn_reflns_theta_full     27.50
_diffrn_measured_fraction_theta_max     1.000
_diffrn_measured_fraction_theta_full     1.000
_diffrn_reflns_limit_h_min     -9
_diffrn_reflns_limit_h_max     9
_diffrn_reflns_limit_k_min     -12
_diffrn_reflns_limit_k_max     12
_diffrn_reflns_limit_l_min     -37
_diffrn_reflns_limit_l_max     38
_diffrn_standards_number     0
_diffrn_standards_interval_count     0
_diffrn_standards_interval_time     0
_diffrn_standards_decay_%     0
_reflns_number_total     2303
_reflns_number_gt     2056
_reflns_threshold_expression     I>2\s(I)
_refine_ls_structure_factor_coef     Fsqd
_refine_ls_matrix_type     full
_refine_ls_R_factor_all     0.030
_refine_ls_R_factor_gt     0.025
_refine_ls_wR_factor_gt     0.063
_refine_ls_wR_factor_ref     0.066
_refine_ls_goodness_of_fit_ref     1.06
_refine_ls_restrained_S_all     1.08
_refine_ls_number_reflns     2303
_refine_ls_number_parameters     127
_refine_ls_number_restraints     83
_refine_ls_hydrogen_treatment     constr
_refine_ls_weighting_scheme     calc
_refine_ls_weighting_details
         'calc w=1/[\s^2^(Fo^2^)+(0.0337P)^2^+3.2334P] where P=(Fo^2^+2Fc^2^)/3'
_atom_sites_solution_hydrogens     geom
_atom_sites_solution_primary     direct
_atom_sites_solution_secondary     difmap
_refine_ls_shift/su_max     0.001
_refine_ls_shift/su_mean     0.001
_refine_diff_density_max     0.61
_refine_diff_density_min     -0.62
_refine_ls_extinction_method     none
_refine_ls_extinction_coef     ?
loop_
    _atom_type_symbol
    _atom_type_description
    _atom_type_scat_dispersion_real
    _atom_type_scat_dispersion_imag
    _atom_type_scat_source
    'C' 'C' 0.0033 0.0016
                         'International Tables Vol C Tables 4.2.6.8 and 6.1.1.4'
    'H' 'H' 0.0000 0.0000
                         'International Tables Vol C Tables 4.2.6.8 and 6.1.1.4'
    'O' 'O' 0.0106 0.0060
                         'International Tables Vol C Tables 4.2.6.8 and 6.1.1.4'
    'Br' 'Br' -0.2901 2.4595
                         'International Tables Vol C Tables 4.2.6.8 and 6.1.1.4'
_computing_data_collection     'APEX2 (Bruker, 2007)'
_computing_cell_refinement     'SAINT (Bruker, 2007)'
_computing_data_reduction     'SAINT (Bruker, 2007)'
_computing_structure_solution     'SHELXS97 (Sheldrick, 2008)'
_computing_structure_refinement     'SHELXL97 (Sheldrick, 2008)'
_computing_molecular_graphics     'X-Seed (Barbour, 2001)'
_computing_publication_material     'publCIF (Westrip, 2008)'
loop_
    _atom_site_type_symbol
    _atom_site_label
    _atom_site_fract_x
    _atom_site_fract_y
    _atom_site_fract_z
    _atom_site_U_iso_or_equiv
    _atom_site_adp_type
    _atom_site_calc_flag
    _atom_site_refinement_flags
    _atom_site_occupancy
    _atom_site_disorder_assembly
    _atom_site_disorder_group
    Br Br1 0.48392(4) 0.31033(3) 0.364350(9) 0.02208(9) Uani d D 1 . .
    Br Br2 -0.06355(4) 0.45596(3) 0.436758(9) 0.03094(10) Uani d D 1 . .
    O O1 0.4216(6) 0.3279(4) 0.48256(13) 0.0308(10) Uani d PDU 0.67 A 1
    H H1O 0.4765 0.3569 0.5061 0.046 Uiso calc PR 0.67 A 1
    O O2 0.4214(10) 0.5338(5) 0.4476(3) 0.0209(10) Uani d PDU 0.67 A 1
    C C1 0.3847(4) 0.4118(4) 0.44922(12) 0.0189(8) Uani d PDU 0.67 A 1
    C C2 0.2859(5) 0.3388(4) 0.40959(12) 0.0176(7) Uani d PDU 0.67 A 1
    H H2 0.2344 0.2480 0.4200 0.021 Uiso calc PR 0.67 A 1
    C C3 0.1313(5) 0.4223(4) 0.38839(12) 0.0183(7) Uani d PDU 0.67 A 1
    H H3 0.1859 0.5130 0.3790 0.022 Uiso calc PR 0.67 A 1
    C C4 0.0358(4) 0.3575(5) 0.34721(14) 0.0133(8) Uani d PGDU 0.67 A 1
    C C5 -0.0307(8) 0.2228(5) 0.3486(3) 0.0186(11) Uani d PGDU 0.67 A 1
    H H5 -0.0167 0.1697 0.3756 0.022 Uiso calc PR 0.67 A 1
    C C6 -0.1176(9) 0.1657(9) 0.3104(4) 0.0224(6) Uani d PGDU 0.67 A 1
    H H6 -0.1631 0.0736 0.3114 0.027 Uiso calc PR 0.67 A 1
    C C7 -0.1381(9) 0.2433(15) 0.2709(3) 0.0181(8) Uani d PGDU 0.67 A 1
    H H7 -0.1976 0.2043 0.2448 0.022 Uiso calc PR 0.67 A 1
    C C8 -0.0716(13) 0.3781(14) 0.26947(16) 0.0206(7) Uani d PGDU 0.67 A 1
    H H8 -0.0856 0.4311 0.2424 0.025 Uiso calc PR 0.67 A 1
    C C9 0.0154(11) 0.4352(8) 0.3076(2) 0.0183(9) Uani d PGDU 0.67 A 1
    H H9 0.0608 0.5273 0.3067 0.022 Uiso calc PR 0.67 A 1
    O O1' 0.3463(14) 0.3474(10) 0.4912(3) 0.0308(10) Uani d PD 0.33 A 2
    H H1'O 0.4202 0.3715 0.5122 0.046 Uiso calc PR 0.33 A 2
    O O2' 0.380(2) 0.5445(11) 0.4542(7) 0.0209(10) Uani d PD 0.33 A 2
    C C1' 0.3118(9) 0.4305(9) 0.4576(2) 0.0189(8) Uani d PD 0.33 A 2
    C C2' 0.1737(9) 0.3684(7) 0.4228(2) 0.0176(7) Uani d PD 0.33 A 2
    H H2' 0.1633 0.2666 0.4274 0.021 Uiso calc PR 0.33 A 2
    C C3' 0.2239(9) 0.3993(8) 0.3748(2) 0.0183(7) Uani d PD 0.33 A 2
    H H3' 0.2355 0.5012 0.3709 0.022 Uiso calc PR 0.33 A 2
    C C4' 0.0862(9) 0.3432(12) 0.3394(3) 0.0133(8) Uani d PGD 0.33 A 2
    C C5' 0.0090(19) 0.2117(12) 0.3425(6) 0.0186(11) Uani d PGD 0.33 A 2
    H H5' 0.0421 0.1536 0.3674 0.022 Uiso calc PR 0.33 A 2
    C C6' -0.1164(19) 0.165(2) 0.3092(8) 0.0224(6) Uani d PGD 0.33 A 2
    H H6' -0.1692 0.0754 0.3113 0.027 Uiso calc PR 0.33 A 2
    C C7' -0.1648(18) 0.250(3) 0.2729(6) 0.0181(8) Uani d PGD 0.33 A 2
    H H7' -0.2505 0.2185 0.2501 0.022 Uiso calc PR 0.33 A 2
    C C8' -0.088(3) 0.382(3) 0.2698(4) 0.0206(7) Uani d PGD 0.33 A 2
    H H8' -0.1207 0.4398 0.2449 0.025 Uiso calc PR 0.33 A 2
    C C9' 0.038(2) 0.4282(17) 0.3031(5) 0.0183(9) Uani d PGD 0.33 A 2
    H H9' 0.0906 0.5181 0.3010 0.022 Uiso calc PR 0.33 A 2
loop_
    _atom_site_aniso_label
    _atom_site_aniso_U_11
    _atom_site_aniso_U_22
    _atom_site_aniso_U_33
    _atom_site_aniso_U_12
    _atom_site_aniso_U_13
    _atom_site_aniso_U_23
    Br1 0.02081(14) 0.02271(15) 0.02272(15) -0.00251(10) -0.00187(10)
                                                                    -0.00479(10)
    Br2 0.03118(17) 0.04015(19) 0.02150(15) 0.00134(13) 0.00331(11) -0.00921(12)
    O1 0.055(3) 0.0188(16) 0.0182(18) -0.0063(19) -0.0143(18) 0.0006(13)
    O2 0.034(3) 0.0169(12) 0.012(3) 0.0006(16) -0.0033(18) -0.0032(12)
    C1 0.023(2) 0.0199(18) 0.0139(17) -0.0030(19) -0.0010(16) -0.0003(14)
    C2 0.0211(17) 0.0149(15) 0.0166(16) -0.0017(14) 0.0007(13) -0.0010(12)
    C3 0.021(2) 0.0159(16) 0.0175(17) -0.0033(15) 0.0002(14) -0.0028(13)
    C4 0.007(2) 0.0153(17) 0.017(2) 0.0062(19) 0.0015(16) -0.0077(14)
    C5 0.016(3) 0.0174(16) 0.023(3) 0.0023(17) -0.002(2) -0.0009(15)
    C6 0.0180(12) 0.0183(13) 0.0310(15) -0.0018(10) -0.0052(11) -0.0067(11)
    C7 0.009(2) 0.0239(19) 0.0215(14) 0.006(2) -0.0035(16) -0.0106(11)
    C8 0.0169(19) 0.0259(15) 0.0190(12) 0.0082(15) 0.0007(11) -0.0025(10)
    C9 0.017(2) 0.0167(14) 0.0211(18) 0.0027(13) 0.0015(14) -0.0037(14)
    O1' 0.055(3) 0.0188(16) 0.0182(18) -0.0063(19) -0.0143(18) 0.0006(13)
    O2' 0.034(3) 0.0169(12) 0.012(3) 0.0006(16) -0.0033(18) -0.0032(12)
    C1' 0.023(2) 0.0199(18) 0.0139(17) -0.0030(19) -0.0010(16) -0.0003(14)
    C2' 0.0211(17) 0.0149(15) 0.0166(16) -0.0017(14) 0.0007(13) -0.0010(12)
    C3' 0.021(2) 0.0159(16) 0.0175(17) -0.0033(15) 0.0002(14) -0.0028(13)
    C4' 0.007(2) 0.0153(17) 0.017(2) 0.0062(19) 0.0015(16) -0.0077(14)
    C5' 0.016(3) 0.0174(16) 0.023(3) 0.0023(17) -0.002(2) -0.0009(15)
    C6' 0.0180(12) 0.0183(13) 0.0310(15) -0.0018(10) -0.0052(11) -0.0067(11)
    C7' 0.009(2) 0.0239(19) 0.0215(14) 0.006(2) -0.0035(16) -0.0106(11)
    C8' 0.0169(19) 0.0259(15) 0.0190(12) 0.0082(15) 0.0007(11) -0.0025(10)
    C9' 0.017(2) 0.0167(14) 0.0211(18) 0.0027(13) 0.0015(14) -0.0037(14)
loop_
    _geom_bond_atom_site_label_1
    _geom_bond_atom_site_label_2
    _geom_bond_site_symmetry_2
    _geom_bond_distance
    _geom_bond_publ_flag
    Br1 C2 . 1.942(4) ?
    Br1 C3' . 2.044(6) ?
    Br2 C2' . 1.916(6) ?
    Br2 C3 . 1.997(3) ?
    O1 C1 . 1.298(4) ?
    O1 H1O . 0.8400 ?
    O2 C1 . 1.213(5) ?
    C1 C2 . 1.527(5) ?
    C2 C3 . 1.491(5) ?
    C2 H2 . 1.0000 ?
    C3 C4 . 1.517(4) ?
    C3 H3 . 1.0000 ?
    C4 C5 . 1.3900 ?
    C4 C9 . 1.3900 ?
    C5 C6 . 1.3900 ?
    C5 H5 . 0.9500 ?
    C6 C7 . 1.3900 ?
    C6 H6 . 0.9500 ?
    C7 C8 . 1.3900 ?
    C7 H7 . 0.9500 ?
    C8 C9 . 1.3900 ?
    C8 H8 . 0.9500 ?
    C9 H9 . 0.9500 ?
    O1' C1' . 1.295(8) ?
    O1' H1'O . 0.8400 ?
    O2' C1' . 1.212(8) ?
    C1' C2' . 1.533(8) ?
    C2' C3' . 1.480(7) ?
    C2' H2' . 1.0000 ?
    C3' C4' . 1.518(7) ?
    C3' H3' . 1.0000 ?
    C4' C5' . 1.3900 ?
    C4' C9' . 1.3900 ?
    C5' C6' . 1.3900 ?
    C5' H5' . 0.9500 ?
    C6' C7' . 1.3900 ?
    C6' H6' . 0.9500 ?
    C7' C8' . 1.3900 ?
    C7' H7' . 0.9500 ?
    C8' C9' . 1.3900 ?
    C8' H8' . 0.9500 ?
    C9' H9' . 0.9500 ?
loop_
    _geom_angle_atom_site_label_1
    _geom_angle_atom_site_label_2
    _geom_angle_atom_site_label_3
    _geom_angle_site_symmetry_1
    _geom_angle_site_symmetry_3
    _geom_angle
    _geom_angle_publ_flag
    C1 O1 H1O . . 120.0 ?
    O2 C1 O1 . . 126.8(6) ?
    O2 C1 C2 . . 121.4(6) ?
    O1 C1 C2 . . 111.8(4) ?
    C3 C2 C1 . . 113.3(3) ?
    C3 C2 Br1 . . 108.4(2) ?
    C1 C2 Br1 . . 105.0(2) ?
    C3 C2 H2 . . 110.0 ?
    C1 C2 H2 . . 110.0 ?
    Br1 C2 H2 . . 110.0 ?
    C2 C3 C4 . . 115.4(3) ?
    C2 C3 Br2 . . 107.0(2) ?
    C4 C3 Br2 . . 109.20(19) ?
    C2 C3 H3 . . 108.3 ?
    C4 C3 H3 . . 108.3 ?
    Br2 C3 H3 . . 108.3 ?
    C5 C4 C9 . . 120.0 ?
    C5 C4 C3 . . 121.0(5) ?
    C9 C4 C3 . . 119.0(5) ?
    C4 C5 C6 . . 120.0 ?
    C4 C5 H5 . . 120.0 ?
    C6 C5 H5 . . 120.0 ?
    C7 C6 C5 . . 120.0 ?
    C7 C6 H6 . . 120.0 ?
    C5 C6 H6 . . 120.0 ?
    C6 C7 C8 . . 120.0 ?
    C6 C7 H7 . . 120.0 ?
    C8 C7 H7 . . 120.0 ?
    C7 C8 C9 . . 120.0 ?
    C7 C8 H8 . . 120.0 ?
    C9 C8 H8 . . 120.0 ?
    C8 C9 C4 . . 120.0 ?
    C8 C9 H9 . . 120.0 ?
    C4 C9 H9 . . 120.0 ?
    C1' O1' H1'O . . 120.0 ?
    O2' C1' O1' . . 124.0(13) ?
    O2' C1' C2' . . 123.8(13) ?
    O1' C1' C2' . . 112.3(8) ?
    C3' C2' C1' . . 113.7(6) ?
    C3' C2' Br2 . . 108.7(4) ?
    C1' C2' Br2 . . 103.5(4) ?
    C3' C2' H2' . . 110.2 ?
    C1' C2' H2' . . 110.2 ?
    Br2 C2' H2' . . 110.2 ?
    C2' C3' C4' . . 115.0(6) ?
    C2' C3' Br1 . . 105.6(4) ?
    C4' C3' Br1 . . 108.5(4) ?
    C2' C3' H3' . . 109.2 ?
    C4' C3' H3' . . 109.2 ?
    Br1 C3' H3' . . 109.2 ?
    C5' C4' C9' . . 120.0 ?
    C5' C4' C3' . . 122.3(11) ?
    C9' C4' C3' . . 117.7(11) ?
    C4' C5' C6' . . 120.0 ?
    C4' C5' H5' . . 120.0 ?
    C6' C5' H5' . . 120.0 ?
    C7' C6' C5' . . 120.0 ?
    C7' C6' H6' . . 120.0 ?
    C5' C6' H6' . . 120.0 ?
    C6' C7' C8' . . 120.0 ?
    C6' C7' H7' . . 120.0 ?
    C8' C7' H7' . . 120.0 ?
    C7' C8' C9' . . 120.0 ?
    C7' C8' H8' . . 120.0 ?
    C9' C8' H8' . . 120.0 ?
    C8' C9' C4' . . 120.0 ?
    C8' C9' H9' . . 120.0 ?
    C4' C9' H9' . . 120.0 ?
loop_
    _geom_torsion_atom_site_label_1
    _geom_torsion_atom_site_label_2
    _geom_torsion_atom_site_label_3
    _geom_torsion_atom_site_label_4
    _geom_torsion_site_symmetry_1
    _geom_torsion_site_symmetry_2
    _geom_torsion_site_symmetry_3
    _geom_torsion_site_symmetry_4
    _geom_torsion
    _geom_torsion_publ_flag
    O2 C1 C2 C3 . . . . -40.3(4) ?
    O1 C1 C2 C3 . . . . 140.0(3) ?
    O2 C1 C2 Br1 . . . . 77.8(3) ?
    O1 C1 C2 Br1 . . . . -101.9(2) ?
    C1 C2 C3 C4 . . . . 176.8(3) ?
    Br1 C2 C3 C4 . . . . 60.7(4) ?
    C1 C2 C3 Br2 . . . . -61.5(3) ?
    Br1 C2 C3 Br2 . . . . -177.59(16) ?
    C2 C3 C4 C5 . . . . 49.8(4) ?
    Br2 C3 C4 C5 . . . . -70.8(3) ?
    C2 C3 C4 C9 . . . . -130.2(4) ?
    Br2 C3 C4 C9 . . . . 109.2(3) ?
    C9 C4 C5 C6 . . . . 0.0 ?
    C3 C4 C5 C6 . . . . -179.99(8) ?
    C4 C5 C6 C7 . . . . 0.0 ?
    C5 C6 C7 C8 . . . . 0.0 ?
    C6 C7 C8 C9 . . . . 0.0 ?
    C7 C8 C9 C4 . . . . 0.0 ?
    C5 C4 C9 C8 . . . . 0.0 ?
    C3 C4 C9 C8 . . . . 179.99(8) ?
    O2' C1' C2' C3' . . . . 40.0(6) ?
    O1' C1' C2' C3' . . . . -140.1(6) ?
    O2' C1' C2' Br2 . . . . -77.8(5) ?
    O1' C1' C2' Br2 . . . . 102.1(5) ?
    C3 Br2 C2' C3' . . . . 0.9(4) ?
    C3 Br2 C2' C1' . . . . 122.1(7) ?
    C1' C2' C3' C4' . . . . -178.0(6) ?
    Br2 C2' C3' C4' . . . . -63.3(7) ?
    C1' C2' C3' Br1 . . . . 62.4(6) ?
    Br2 C2' C3' Br1 . . . . 177.1(3) ?
    C2 Br1 C3' C2' . . . . 0.1(3) ?
    C2 Br1 C3' C4' . . . . -123.7(8) ?
    C2' C3' C4' C5' . . . . -42.3(8) ?
    Br1 C3' C4' C5' . . . . 75.6(6) ?
    C2' C3' C4' C9' . . . . 137.7(8) ?
    Br1 C3' C4' C9' . . . . -104.3(6) ?
    C9' C4' C5' C6' . . . . 0.0 ?
    C3' C4' C5' C6' . . . . -179.96(9) ?
    C4' C5' C6' C7' . . . . 0.0 ?
    C5' C6' C7' C8' . . . . 0.0 ?
    C6' C7' C8' C9' . . . . 0.0 ?
    C7' C8' C9' C4' . . . . 0.0 ?
    C5' C4' C9' C8' . . . . 0.0 ?
    C3' C4' C9' C8' . . . . 179.96(8) ?
loop_
    _geom_hbond_atom_site_label_D
    _geom_hbond_atom_site_label_H
    _geom_hbond_atom_site_label_A
    _geom_hbond_site_symmetry_A
    _geom_hbond_distance_DH
    _geom_hbond_distance_HA
    _geom_hbond_distance_DA
    _geom_hbond_angle_DHA
    _geom_hbond_publ_flag
    O1 H1o O2 5_666 0.84 1.86 2.680(10)
                                      165 yes
    O1' H1'o O2 5_666 0.84 1.86 2.690(10)
                                        166 yes
