# Supplementary material for: 2,3-Dibromo-3-phenyl­propionic acid
Source: Acta Crystallogr Sect E Struct Rep Online. 2008 Sep 17;64(Pt 10):o1946. doi: 10.1107/S160053680802919X (PMC2959243; doi:10.1107/S160053680802919X)
Supplement: Supplementary file 2 [file e-64-o1946-Isup2.hkl]

# 
# h,k,l, Fc-squared, Fo-squared, sigma(Fo-squared) and status flag 
# 
data_I
_shelx_title '  Pbca' 
_shelx_refln_list_code          4 
_shelx_F_calc_maximum      480.81 
_exptl_crystal_F_000      1184.00 
_reflns_d_resolution_high  0.7696 
 
loop_ 
 _symmetry_equiv_pos_as_xyz 
 'x, y, z' 
 '-x+1/2, -y, z+1/2' 
 'x+1/2, -y+1/2, -z' 
 '-x, y+1/2, -z+1/2' 
 '-x, -y, -z' 
 'x-1/2, y, -z-1/2' 
 '-x-1/2, y-1/2, z' 
 'x, -y-1/2, z-1/2' 
 
_cell_length_a     7.0278 
_cell_length_b     9.7105 
_cell_length_c    29.2970 
_cell_angle_alpha  90.000 
_cell_angle_beta   90.000 
_cell_angle_gamma  90.000 
 
_shelx_F_squared_multiplier     1.000 
 
loop_ 
 _refln_index_h 
 _refln_index_k 
 _refln_index_l 
 _refln_F_squared_calc 
 _refln_F_squared_meas 
 _refln_F_squared_sigma 
 _refln_observed_status 
   2   0   0   231180.91   206702.17  26050.16 o 
   4   0   0    11340.04    10674.62    189.82 o 
   6   0   0      264.87      401.44     35.26 o 
   8   0   0       13.96      -44.29     66.73 o 
   2   1   0    35665.83    39415.02    430.07 o 
   4   1   0    10653.09    10433.95    132.16 o 
   6   1   0     4432.33     4365.64     57.25 o 
   8   1   0     2038.91     1972.54     54.72 o 
   0   2   0       22.53       18.75     12.25 o 
   2   2   0      489.90      650.64     21.60 o 
   4   2   0    13995.53    13888.09    156.26 o 
   6   2   0    20343.81    19247.78    453.08 o 
   8   2   0     8367.84     8145.51    177.94 o 
   2   3   0     2356.88     1925.77     27.42 o 
   4   3   0     5358.51     5249.73     59.31 o 
   6   3   0      281.75      279.20     20.11 o 
   8   3   0     2030.34     1732.65     93.66 o 
   0   4   0     1680.06     1185.00     24.41 o 
   2   4   0     3663.94     3183.66     39.82 o 
   4   4   0      239.30      276.25     16.20 o 
   6   4   0       15.12       34.33     23.00 o 
   8   4   0      124.00      246.02     80.23 o 
   2   5   0     2540.08     2383.34     34.25 o 
   4   5   0     4907.00     4895.24     67.35 o 
   6   5   0     1307.75     1339.95     55.08 o 
   8   5   0        9.91       70.69    101.60 o 
   0   6   0     8497.67     8302.71    129.77 o 
   2   6   0     7718.71     7950.52     91.36 o 
   4   6   0     4919.36     4889.10     90.38 o 
   6   6   0      907.47      914.24     45.64 o 
   8   6   0      358.73      403.91     68.33 o 
   2   7   0     6903.61     7056.17     83.71 o 
   4   7   0     9740.11    10038.44    139.40 o 
   6   7   0     6775.91     7076.33    156.36 o 
   0   8   0    35586.75    34754.39    784.14 o 
   2   8   0    24195.66    23927.10    280.67 o 
   4   8   0     7232.38     7502.65    118.84 o 
   6   8   0     1366.97     1358.69     79.59 o 
   2   9   0      105.92       97.50     34.18 o 
   4   9   0       65.16       57.39    109.00 o 
   6   9   0      493.96      482.06     91.75 o 
   0  10   0      415.71      344.84     61.93 o 
   2  10   0      636.70      725.97     44.82 o 
   4  10   0     4043.00     4262.47    124.83 o 
   2  11   0       47.73      -32.54     41.21 o 
   4  11   0      831.50      896.74     91.75 o 
   0  12   0      850.50     1104.34     99.40 o 
   2  12   0     1883.83     2545.38    164.76 o 
   1   1   1     7942.93     7733.05     53.02 o 
   2   1   1     3558.86     3680.02     32.01 o 
   3   1   1     1497.32     1395.42     16.24 o 
   4   1   1     6639.63     6508.52     57.12 o 
   5   1   1     3097.25     3106.39     32.83 o 
   6   1   1     1690.73     1686.25     25.96 o 
   7   1   1     5677.76     5584.52     49.09 o 
   8   1   1        5.25       -8.16     22.81 o 
   9   1   1     2286.51     2219.80     69.12 o 
   0   2   1    73252.41    72045.98   1293.82 o 
   1   2   1     4587.43     4978.30     40.13 o 
   2   2   1    27115.58    29688.30    206.82 o 
   3   2   1      941.37      794.89     13.30 o 
   4   2   1     7914.68     8181.69     67.11 o 
   5   2   1      600.16      637.14     14.98 o 
   6   2   1      670.48      769.08     18.24 o 
   7   2   1      377.04      419.64     18.94 o 
   8   2   1       25.42       32.36     19.37 o 
   9   2   1     1284.17     1290.93     57.85 o 
   1   3   1    74828.13    71803.39    603.00 o 
   2   3   1     1102.35     1183.73     13.98 o 
   3   3   1    17559.80    17147.13    128.36 o 
   4   3   1        1.87       40.93      8.51 o 
   5   3   1     2116.06     2194.30     24.26 o 
   6   3   1     1202.50     1164.18     21.79 o 
   7   3   1        3.32        7.87     20.86 o 
   8   3   1      995.57     1013.83     35.35 o 
   0   4   1      939.97      899.60     15.34 o 
   1   4   1     9933.21     9935.18    101.68 o 
   2   4   1     4846.38     4888.66     40.22 o 
   3   4   1    31546.42    32096.62    277.62 o 
   4   4   1     9975.70     9923.89     80.93 o 
   5   4   1    17446.00    17341.28    158.23 o 
   6   4   1     5502.69     5531.30     61.14 o 
   7   4   1     2847.27     3018.78     61.00 o 
   8   4   1     1532.13     1699.94    121.17 o 
   1   5   1    14722.26    15663.09    130.87 o 
   2   5   1      293.68      290.76      9.47 o 
   3   5   1     7470.93     7700.20     62.15 o 
   4   5   1     1161.15     1163.45     20.82 o 
   5   5   1     4822.10     4846.72     53.62 o 
   6   5   1     2224.73     2208.45     43.76 o 
   7   5   1     2000.55     1973.84     56.02 o 
   8   5   1     1309.89     1350.35     69.48 o 
   0   6   1     9514.60     8357.94     94.71 o 
   1   6   1     3916.72     3866.66     38.36 o 
   2   6   1    10578.56    10109.64     80.13 o 
   3   6   1     8139.12     8306.25     67.61 o 
   4   6   1     4005.54     4034.51     44.75 o 
   5   6   1     1967.58     1933.89     39.13 o 
   6   6   1      966.01      937.26     35.41 o 
   7   6   1       95.71       86.32     29.69 o 
   8   6   1      251.36      311.30     52.32 o 
   1   7   1      130.67      136.74     17.08 o 
   2   7   1      193.18      184.27     12.27 o 
   3   7   1     1088.73     1126.53     20.69 o 
   4   7   1      485.30      532.43     22.18 o 
   5   7   1     1658.63     1612.89     39.75 o 
   6   7   1      119.51      169.83     28.29 o 
   7   7   1     1008.18     1094.69     51.01 o 
   0   8   1      307.02      378.13     26.87 o 
   1   8   1      754.30      825.69     17.51 o 
   2   8   1      206.25      204.47     15.99 o 
   3   8   1     4088.98     4083.22     48.23 o 
   4   8   1       97.28      126.03     34.34 o 
   5   8   1     1422.85     1569.72     45.93 o 
   6   8   1       95.69      136.38     42.48 o 
   7   8   1       49.36      108.62     46.23 o 
   1   9   1      600.11      673.09     45.58 o 
   2   9   1      115.62      138.00     25.94 o 
   3   9   1      432.85      479.19     32.19 o 
   4   9   1      135.58      137.98     38.84 o 
   5   9   1      422.92      441.71     46.98 o 
   6   9   1      594.09      614.79     51.32 o 
   0  10   1     1830.08     1682.59     61.72 o 
   1  10   1      954.75      956.11     33.00 o 
   2  10   1     1383.83     1262.68     37.25 o 
   3  10   1     1885.45     1878.09     61.55 o 
   4  10   1     1560.68     1624.52     86.08 o 
   5  10   1      646.49      726.46     52.18 o 
   1  11   1     6694.77     6958.16    119.21 o 
   2  11   1       18.78      -10.24     33.54 o 
   3  11   1     2296.79     2387.01     69.22 o 
   4  11   1       19.33       15.13     42.60 o 
   0  12   1     1464.75     1540.53     73.79 o 
   1  12   1        2.03       38.43     26.92 o 
   2  12   1     1306.79     1392.61     65.24 o 
   1   0   2     3087.73     3309.70     30.96 o 
   2   0   2     1430.06     1410.31     19.69 o 
   3   0   2     2759.37     2422.06     54.44 o 
   4   0   2     1447.28     1536.49     29.67 o 
   5   0   2        4.56       18.99     22.45 o 
   6   0   2     5771.52     5444.29     65.33 o 
   7   0   2     2281.61     2231.42     45.17 o 
   8   0   2     3153.54     3205.40    101.70 o 
   9   0   2     3797.85     3561.02    133.34 o 
   1   1   2     5674.89     5839.53     50.56 o 
   2   1   2       41.76      128.20      5.82 o 
   3   1   2    19544.21    19365.61    371.60 o 
   4   1   2      908.28      781.46     14.30 o 
   5   1   2    15289.28    15365.86    117.40 o 
   6   1   2      485.30      467.01     16.95 o 
   7   1   2     4827.96     4782.23     45.60 o 
   8   1   2      109.84       95.58     23.78 o 
   9   1   2     1761.90     1858.03     67.36 o 
   0   2   2    53986.13    57026.54    742.23 o 
   1   2   2      949.47      849.36     16.38 o 
   2   2   2     9529.69     9740.78     73.11 o 
   3   2   2    10214.70     9942.84     72.84 o 
   4   2   2      409.06      502.10     19.23 o 
   5   2   2    13609.62    13354.25    113.12 o 
   6   2   2      909.01      909.93     20.20 o 
   7   2   2     3440.84     3350.29     40.94 o 
   8   2   2      446.05      482.83     37.28 o 
   9   2   2      176.64      177.28     33.20 o 
   1   3   2    47438.61    46635.17    690.48 o 
   2   3   2     6648.15     6843.27     55.57 o 
   3   3   2     9554.05     9538.82     76.64 o 
   4   3   2     2851.89     2762.68     24.62 o 
   5   3   2      298.21      381.27     11.76 o 
   6   3   2     1131.89     1108.39     23.59 o 
   7   3   2       78.28      113.35     16.82 o 
   8   3   2      259.34      239.54     28.48 o 
   0   4   2     2129.65     2095.96     25.79 o 
   1   4   2     2046.70     2135.30     28.28 o 
   2   4   2     4074.73     4441.53     38.46 o 
   3   4   2     1761.84     1930.18     23.43 o 
   4   4   2       18.83       60.07      9.05 o 
   5   4   2     1344.78     1349.42     23.71 o 
   6   4   2     1741.11     1868.24     34.88 o 
   7   4   2      387.43      446.23     24.89 o 
   8   4   2      543.91      534.38     43.67 o 
   1   5   2    29126.56    28653.40    246.43 o 
   2   5   2     1447.63     1328.06     17.47 o 
   3   5   2     5901.96     6012.12     52.67 o 
   4   5   2     6283.74     6501.67     63.64 o 
   5   5   2      125.87      203.73     16.25 o 
   6   5   2     1713.16     1768.07     36.78 o 
   7   5   2      381.95      394.60     30.86 o 
   8   5   2       10.82       30.95     33.18 o 
   0   6   2      117.50      147.99     14.17 o 
   1   6   2      113.13      109.97     11.01 o 
   2   6   2       69.44       96.91     16.55 o 
   3   6   2      773.43      822.50     16.94 o 
   4   6   2        2.71       30.97     14.57 o 
   5   6   2     2860.42     2841.16     56.39 o 
   6   6   2       28.39       30.73     25.38 o 
   7   6   2     1942.66     1986.45     48.15 o 
   8   6   2       32.33       56.42     43.11 o 
   1   7   2     1598.56     1774.35     24.38 o 
   2   7   2     2895.97     2748.50     30.65 o 
   3   7   2     4917.97     5087.84     46.29 o 
   4   7   2     2173.39     2190.59     35.43 o 
   5   7   2    11110.56    11296.24    130.74 o 
   6   7   2      836.05      918.33     33.68 o 
   7   7   2     4401.82     4702.62     96.95 o 
   0   8   2     2278.10     2147.14     53.45 o 
   1   8   2        5.47       20.81     13.74 o 
   2   8   2      140.86      124.19     16.50 o 
   3   8   2       73.39       49.84     17.65 o 
   4   8   2      868.64      796.51     29.31 o 
   5   8   2      282.13      261.82     33.23 o 
   6   8   2     1011.46     1009.89     42.42 o 
   7   8   2     1084.97     1112.58     60.77 o 
   1   9   2    19152.87    19010.75    193.78 o 
   2   9   2       12.14       -2.35     22.81 o 
   3   9   2     8658.61     8984.06    149.35 o 
   4   9   2      405.73      503.22     40.89 o 
   5   9   2     2027.66     2036.71     65.86 o 
   6   9   2      429.86      446.94     60.39 o 
   0  10   2     2266.69     2308.87    115.10 o 
   1  10   2      365.49      380.47     28.43 o 
   2  10   2      911.97      953.12     35.16 o 
   3  10   2     1914.06     2050.03     62.92 o 
   4  10   2      108.10      125.48     49.25 o 
   5  10   2     1123.01     1312.52     57.37 o 
   1  11   2     1607.64     1601.94     71.02 o 
   2  11   2       62.48       16.89     34.43 o 
   3  11   2     1049.76     1131.45     52.93 o 
   4  11   2       89.99       33.39     45.12 o 
   0  12   2      601.84      728.25     63.76 o 
   1  12   2      196.32      213.51     30.88 o 
   2  12   2      207.94      206.45     45.23 o 
   1   1   3     2178.73     2190.65     19.50 o 
   2   1   3    31992.85    32900.97    256.69 o 
   3   1   3     5912.11     6031.81     52.15 o 
   4   1   3    25583.34    24712.27    203.04 o 
   5   1   3      676.11      680.49     17.92 o 
   6   1   3     5535.53     5477.10     46.56 o 
   7   1   3        4.34       12.58     16.27 o 
   8   1   3       28.18       38.37     21.37 o 
   9   1   3        5.48      -52.01     43.06 o 
   0   2   3    67031.44    68019.49    783.03 o 
   1   2   3     2187.63     2409.19     39.56 o 
   2   2   3     7802.91     7982.09     60.48 o 
   3   2   3     5936.88     6340.27     86.34 o 
   4   2   3     1719.78     1591.33     19.70 o 
   5   2   3     5025.71     5045.99     43.93 o 
   6   2   3       83.90      103.71     12.75 o 
   7   2   3     1946.11     1919.00     35.43 o 
   8   2   3        1.94      -19.10     26.14 o 
   1   3   3    13767.26    14944.01    167.79 o 
   2   3   3     5960.42     5934.68     48.78 o 
   3   3   3    11561.82    12178.70     96.80 o 
   4   3   3     6373.95     6491.58     50.97 o 
   5   3   3     9753.57     9645.85     77.42 o 
   6   3   3      127.12      133.99     16.48 o 
   7   3   3     6142.49     6089.73     75.21 o 
   8   3   3      592.54      622.52     36.92 o 
   0   4   3       17.53       70.61     14.65 o 
   1   4   3      310.58      291.37      8.40 o 
   2   4   3      224.71      369.87     11.66 o 
   3   4   3      294.48      207.85      9.72 o 
   4   4   3     6320.97     6523.18     55.34 o 
   5   4   3      125.65      158.53     13.78 o 
   6   4   3     8165.36     8269.94     82.23 o 
   7   4   3     1189.80     1130.39     38.23 o 
   8   4   3     3788.35     4016.11     98.89 o 
   1   5   3    29390.90    30633.24    294.46 o 
   2   5   3     4024.85     4129.83     37.46 o 
   3   5   3    14531.52    14554.79    133.93 o 
   4   5   3     2774.81     2863.48     38.80 o 
   5   5   3     7508.22     7548.26     81.23 o 
   6   5   3     1614.21     1628.95     34.37 o 
   7   5   3     2931.92     3057.38    118.52 o 
   8   5   3      385.94      348.55     36.97 o 
   0   6   3    29765.11    28700.87    339.60 o 
   1   6   3     1502.00     1547.05     27.00 o 
   2   6   3    18681.84    18306.55    145.18 o 
   3   6   3     5959.04     6016.04     53.93 o 
   4   6   3     1669.90     1815.05     29.19 o 
   5   6   3     3053.73     3097.19     55.81 o 
   6   6   3      296.61      304.25     27.86 o 
   7   6   3     1198.54     1335.76     77.58 o 
   8   6   3      458.86      561.34     44.03 o 
   1   7   3     6205.07     6108.53     57.00 o 
   2   7   3     1362.19     1341.04     21.74 o 
   3   7   3     3763.68     3589.44     39.58 o 
   4   7   3     1631.25     1574.60     29.15 o 
   5   7   3      972.37      976.74     32.46 o 
   6   7   3      612.67      653.24     36.67 o 
   7   7   3       99.26      147.50     38.34 o 
   0   8   3     3152.34     3082.69     52.29 o 
   1   8   3      164.60      207.35     17.22 o 
   2   8   3     1440.68     1548.59     29.40 o 
   3   8   3     1089.61     1063.18     28.17 o 
   4   8   3       56.49       75.00     24.16 o 
   5   8   3      234.33      250.82     32.23 o 
   6   8   3      863.00      950.57     43.19 o 
   7   8   3       20.21       -5.91     68.84 o 
   1   9   3      465.04      561.94     19.93 o 
   2   9   3     3663.25     3755.48     51.44 o 
   3   9   3      150.15      185.66     28.89 o 
   4   9   3     2767.56     2831.82     72.36 o 
   5   9   3        9.47       -4.34     43.22 o 
   6   9   3     1215.50     1432.04     95.73 o 
   0  10   3     1105.61     1002.54     65.72 o 
   1  10   3        3.20       12.88     23.25 o 
   2  10   3      216.99      155.14     28.95 o 
   3  10   3       38.35        8.82     35.56 o 
   4  10   3       45.71       81.99     42.10 o 
   5  10   3       65.41       74.80     45.87 o 
   1  11   3     1242.47     1181.73     34.34 o 
   2  11   3      403.88      479.38     38.89 o 
   3  11   3     1423.92     1482.40     56.81 o 
   4  11   3      342.65      461.03     47.93 o 
   0  12   3      520.47      600.86     42.76 o 
   1  12   3        3.62       11.75     31.94 o 
   2  12   3     1007.17     1046.10     44.48 o 
   0   0   4    44277.26    46399.39    679.75 o 
   1   0   4     2420.46     2694.99     29.39 o 
   2   0   4    41213.88    43834.91    476.37 o 
   3   0   4    18165.47    16961.09    174.20 o 
   4   0   4    39535.85    39495.14    432.61 o 
   5   0   4    25252.07    24735.89    274.43 o 
   6   0   4    10351.00    10134.96    132.89 o 
   7   0   4     3978.74     3788.86     57.90 o 
   8   0   4     3061.42     2950.19     62.66 o 
   9   0   4        1.43      -38.17     60.66 o 
   1   1   4      105.62      246.58     10.97 o 
   2   1   4     3018.81     3211.92     25.15 o 
   3   1   4     3917.92     4114.46     32.46 o 
   4   1   4     2221.74     2418.12     24.82 o 
   5   1   4      326.62      328.94     11.96 o 
   6   1   4     4840.78     4830.59     42.30 o 
   7   1   4       31.28       30.99     17.64 o 
   8   1   4     2161.78     2084.27     41.95 o 
   9   1   4       76.55       -4.67     33.23 o 
   0   2   4    24763.23    26177.74    298.54 o 
   1   2   4     6059.89     6022.79     76.05 o 
   2   2   4    31786.54    33485.56    265.79 o 
   3   2   4    14065.24    13931.68    106.36 o 
   4   2   4    17598.35    17977.96    137.51 o 
   5   2   4     6801.54     6454.47     54.83 o 
   6   2   4     4239.88     4082.98     40.06 o 
   7   2   4      397.40      398.45     21.20 o 
   8   2   4     1106.88     1131.21     45.97 o 
   1   3   4    12390.91    12504.35    118.41 o 
   2   3   4     1270.77     1488.32     17.46 o 
   3   3   4      168.49      157.47      8.15 o 
   4   3   4     1305.51     1419.81     18.89 o 
   5   3   4     3008.43     2975.67     29.87 o 
   6   3   4     1084.62     1060.98     24.09 o 
   7   3   4     2669.17     2776.06     40.04 o 
   8   3   4      257.52      235.04     29.65 o 
   0   4   4      161.48      143.58     10.85 o 
   1   4   4     1766.59     1756.31     21.60 o 
   2   4   4     1406.92     1393.66     19.09 o 
   3   4   4     2863.27     2751.57     27.14 o 
   4   4   4      112.87      157.18     10.99 o 
   5   4   4     1066.62     1042.09     24.38 o 
   6   4   4       21.09       39.33     17.25 o 
   7   4   4        2.49       16.80     22.09 o 
   8   4   4        5.26       -3.33     31.65 o 
   1   5   4    23585.25    23006.94    182.06 o 
   2   5   4       60.10       97.74      8.90 o 
   3   5   4      416.52      403.07     16.79 o 
   4   5   4      272.90      325.67     14.72 o 
   5   5   4     5986.02     6015.99     63.83 o 
   6   5   4       56.35       68.67     21.31 o 
   7   5   4     5774.70     6095.40    126.27 o 
   8   5   4      319.50      295.56     35.27 o 
   0   6   4     9560.27     9638.90     99.07 o 
   1   6   4       16.65       17.17      9.23 o 
   2   6   4     7013.93     7205.17     61.57 o 
   3   6   4       13.37       38.53     12.04 o 
   4   6   4     5033.80     5103.22     57.20 o 
   5   6   4       25.95       57.25     22.57 o 
   6   6   4     2139.88     2198.07     41.21 o 
   7   6   4      133.27      133.68     29.87 o 
   1   7   4    19314.03    18808.62    158.18 o 
   2   7   4     1655.10     1826.84     24.49 o 
   3   7   4     3778.06     3812.81     41.15 o 
   4   7   4      967.65      980.63     24.21 o 
   5   7   4      267.37      209.03     25.60 o 
   6   7   4     1472.42     1554.69     58.17 o 
   7   7   4      774.87      925.45     59.78 o 
   0   8   4    13232.65    13434.69    193.14 o 
   1   8   4      421.93      365.98     19.03 o 
   2   8   4     9827.62     9715.01     93.43 o 
   3   8   4     2464.29     2386.43     38.80 o 
   4   8   4     4643.23     4703.90     66.94 o 
   5   8   4     1993.47     1981.00     46.50 o 
   6   8   4     3049.95     3247.13     99.35 o 
   1   9   4      870.31     1084.64     24.72 o 
   2   9   4      306.88      360.27     20.34 o 
   3   9   4       20.45       10.63     21.81 o 
   4   9   4      815.47      847.65     38.11 o 
   5   9   4      706.62      651.35     49.03 o 
   6   9   4     1064.96     1116.10     57.74 o 
   0  10   4     5855.80     5964.10    115.73 o 
   1  10   4       79.31       99.87     26.61 o 
   2  10   4     3261.86     3412.68     75.47 o 
   3  10   4     1823.45     1915.09     51.16 o 
   4  10   4     1810.25     2030.20     66.79 o 
   5  10   4     1304.83     1445.50     83.71 o 
   1  11   4     1141.98     1305.86     39.59 o 
   2  11   4      423.22      454.35     37.62 o 
   3  11   4       10.26       21.24     42.69 o 
   4  11   4      121.76      123.63     45.29 o 
   0  12   4      162.71      241.39     40.04 o 
   1  12   4      470.10      516.12     35.47 o 
   2  12   4      210.19      280.57     40.43 o 
   1   1   5     2212.90     2180.36     19.24 o 
   2   1   5    54576.12    56899.79    391.76 o 
   3   1   5     3040.07     3569.43     29.01 o 
   4   1   5    21962.79    21283.50    163.35 o 
   5   1   5     2968.19     3000.86     29.62 o 
   6   1   5     1489.69     1447.20     23.39 o 
   7   1   5      962.26      978.81     23.55 o 
   8   1   5      786.65      794.76     28.40 o 
   9   1   5      320.30      343.34     38.67 o 
   0   2   5      102.74       88.16      6.49 o 
   1   2   5      113.01      111.06      4.55 o 
   2   2   5     3620.73     3928.64     38.87 o 
   3   2   5     2750.38     2554.75     22.37 o 
   4   2   5    11624.36    11958.38     97.13 o 
   5   2   5        0.11        4.58      9.97 o 
   6   2   5     8569.31     8637.24     79.68 o 
   7   2   5      179.62      184.03     20.49 o 
   8   2   5     3516.95     3582.72     53.26 o 
   1   3   5     7794.90     7921.07     67.22 o 
   2   3   5     9704.08     9205.02     87.92 o 
   3   3   5     7563.23     7745.14     62.16 o 
   4   3   5    12699.25    12481.49    102.62 o 
   5   3   5     1829.85     1848.50     22.38 o 
   6   3   5     6312.71     6131.87     60.86 o 
   7   3   5       36.68       52.72     20.07 o 
   8   3   5     1711.96     1605.06     43.88 o 
   0   4   5    79620.81    76407.10    865.08 o 
   1   4   5       97.95       66.52      7.94 o 
   2   4   5    50921.54    49761.99    457.68 o 
   3   4   5     1326.53     1309.77     18.49 o 
   4   4   5    12525.30    12577.58    105.17 o 
   5   4   5     5511.39     5507.86     58.46 o 
   6   4   5      748.92      763.89     25.07 o 
   7   4   5     2225.93     2147.99     48.21 o 
   8   4   5       10.51      -24.48     30.42 o 
   1   5   5     1028.28      968.46     20.35 o 
   2   5   5      364.90      407.60     14.70 o 
   3   5   5     1395.56     1358.77     20.28 o 
   4   5   5      360.42      334.91     14.78 o 
   5   5   5     2668.26     2666.10     32.90 o 
   6   5   5      973.46      986.29     29.29 o 
   7   5   5      872.89      955.12     32.47 o 
   8   5   5     1119.99     1066.58     37.06 o 
   0   6   5        3.59       31.27     11.04 o 
   1   6   5      686.41      692.15     14.37 o 
   2   6   5      132.96      144.11     11.57 o 
   3   6   5     1101.71     1149.65     21.51 o 
   4   6   5     2389.85     2442.33     37.86 o 
   5   6   5      439.92      434.52     23.55 o 
   6   6   5     6186.08     6303.46     89.74 o 
   7   6   5       23.66        7.47     28.51 o 
   1   7   5      779.93      827.12     28.59 o 
   2   7   5      331.18      324.47     19.94 o 
   3   7   5     1017.64     1085.20     26.50 o 
   4   7   5       19.98        4.15     18.97 o 
   5   7   5      656.02      657.14     34.39 o 
   6   7   5       42.08       73.17     33.41 o 
   7   7   5      518.37      640.01     39.00 o 
   0   8   5     2455.13     2458.13     54.69 o 
   1   8   5      571.99      585.55     19.56 o 
   2   8   5      665.93      808.69     23.67 o 
   3   8   5     2127.65     2141.27     37.09 o 
   4   8   5       63.72       90.57     21.36 o 
   5   8   5      193.91      261.46     29.92 o 
   6   8   5      162.06      142.52     36.25 o 
   1   9   5      354.71      379.68     18.23 o 
   2   9   5     1875.40     1749.13     34.62 o 
   3   9   5       95.78       73.62     21.93 o 
   4   9   5      681.22      710.94     31.96 o 
   5   9   5     1133.17     1241.90     60.31 o 
   6   9   5        3.03      -14.18     46.74 o 
   0  10   5     3632.00     3692.10     86.49 o 
   1  10   5        5.87      -28.92     25.21 o 
   2  10   5     3953.04     3907.63     70.12 o 
   3  10   5        5.86      -10.15     31.26 o 
   4  10   5     1966.56     1949.43     88.63 o 
   5  10   5       90.87      101.80     54.12 o 
   1  11   5     1173.44     1285.85     36.68 o 
   2  11   5     1783.75     1785.70     56.88 o 
   3  11   5      686.23      814.11     49.22 o 
   4  11   5     4119.56     4634.16     97.09 o 
   0  12   5     3757.55     3493.08    169.40 o 
   1  12   5       29.20        0.79     35.71 o 
   2  12   5     2391.84     2495.48    125.28 o 
   0   0   6     3796.51     3844.97     58.48 o 
   1   0   6    10714.93    11417.87    118.97 o 
   2   0   6     4077.11     4752.71     47.50 o 
   3   0   6    19437.23    20122.10    205.91 o 
   4   0   6     7705.23     8273.72     88.71 o 
   5   0   6    14681.32    13818.01    145.47 o 
   6   0   6     9911.49     9888.39    116.79 o 
   7   0   6     4476.38     4366.87     72.65 o 
   8   0   6     4844.29     4938.11     98.18 o 
   9   0   6     1263.33     1067.58     67.85 o 
   1   1   6    60618.18    62544.73    496.66 o 
   2   1   6       89.66      101.72      5.16 o 
   3   1   6    20189.49    20243.22    151.46 o 
   4   1   6       28.33       41.07      7.76 o 
   5   1   6     6787.28     6605.12     54.59 o 
   6   1   6        1.61        0.09     14.10 o 
   7   1   6     2597.22     2522.30     44.38 o 
   8   1   6      473.48      464.84     26.01 o 
   0   2   6    59446.87    60514.30    686.71 o 
   1   2   6       64.12      135.83      4.96 o 
   2   2   6    35898.14    35323.94    297.01 o 
   3   2   6      437.91      374.23     15.46 o 
   4   2   6     1044.92     1004.13     15.25 o 
   5   2   6      761.60      724.60     16.58 o 
   6   2   6      692.63      692.01     20.86 o 
   7   2   6      402.19      425.55     21.60 o 
   8   2   6      364.27      390.55     27.84 o 
   1   3   6     1504.62     1628.22     16.30 o 
   2   3   6     4455.60     4319.59     71.64 o 
   3   3   6      303.55      462.92     10.09 o 
   4   3   6    11313.00    11446.85     90.40 o 
   5   3   6     4094.05     4014.19     43.22 o 
   6   3   6     3243.49     3247.26     37.37 o 
   7   3   6     5011.71     4924.51     56.87 o 
   8   3   6        6.23      -49.32     32.88 o 
   0   4   6     6576.03     6398.49     78.57 o 
   1   4   6       49.29       64.68      8.45 o 
   2   4   6     1558.62     1606.13     25.83 o 
   3   4   6      280.43      217.22     10.10 o 
   4   4   6      336.68      344.67     12.12 o 
   5   4   6       33.38       38.40     14.99 o 
   6   4   6      374.67      367.09     19.12 o 
   7   4   6      126.72      119.94     21.73 o 
   8   4   6      157.95      151.22     31.11 o 
   1   5   6     5976.93     5625.22     66.82 o 
   2   5   6     8153.11     8003.42     85.40 o 
   3   5   6       42.24       57.64     10.15 o 
   4   5   6     5000.72     4961.93     50.84 o 
   5   5   6     2272.81     2186.25     28.94 o 
   6   5   6      529.29      586.84     28.15 o 
   7   5   6     2229.88     2381.90     61.86 o 
   8   5   6      150.86      182.76     33.24 o 
   0   6   6     7243.96     6959.79     74.04 o 
   1   6   6        3.32       18.72      8.72 o 
   2   6   6     2309.23     2078.28     63.44 o 
   3   6   6      277.19      316.92     14.65 o 
   4   6   6       69.90       93.84     15.81 o 
   5   6   6     1026.29     1075.77     46.92 o 
   6   6   6      115.36      113.01     24.08 o 
   7   6   6      886.83      832.63     37.14 o 
   1   7   6    32044.83    31099.82    259.73 o 
   2   7   6      235.14      207.43     17.36 o 
   3   7   6    10966.79    10889.56    108.48 o 
   4   7   6      716.94      728.84     25.24 o 
   5   7   6     1598.59     1642.18     50.77 o 
   6   7   6      493.87      556.02     35.19 o 
   7   7   6      142.88       88.54     35.31 o 
   0   8   6      842.09      942.68     27.55 o 
   1   8   6      165.47      178.08     16.96 o 
   2   8   6      600.41      591.61     23.11 o 
   3   8   6     2285.44     2349.32     43.30 o 
   4   8   6      811.44      843.81     30.65 o 
   5   8   6     2522.72     2632.42     52.52 o 
   6   8   6     1439.12     1501.77     49.95 o 
   1   9   6     1917.25     1943.90     31.87 o 
   2   9   6     1256.53     1273.67     31.59 o 
   3   9   6     7508.38     7531.21     91.94 o 
   4   9   6     1689.69     1726.06     44.46 o 
   5   9   6     5563.84     5522.26     83.56 o 
   6   9   6      577.25      644.08     65.37 o 
   0  10   6     3485.65     3475.97    105.55 o 
   1  10   6       73.74       76.45     22.56 o 
   2  10   6     1421.19     1535.44     56.14 o 
   3  10   6      345.87      303.63     34.24 o 
   4  10   6      404.50      440.20     59.89 o 
   5  10   6       10.86      -14.94     43.58 o 
   1  11   6     1332.17     1527.48     52.30 o 
   2  11   6       14.22      -22.22     26.78 o 
   3  11   6      815.95      870.29     49.14 o 
   4  11   6       34.16       23.88     45.93 o 
   0  12   6      841.74      838.66     54.38 o 
   1  12   6        2.12      -40.70     35.48 o 
   2  12   6      462.76      465.45     42.09 o 
   1   1   7    74465.14    74593.51    564.83 o 
   2   1   7     5739.97     6012.24     44.30 o 
   3   1   7    19896.00    20030.93    150.26 o 
   4   1   7      969.18      880.24     15.67 o 
   5   1   7       32.34       60.50     10.71 o 
   6   1   7        4.24       32.09     16.18 o 
   7   1   7     1268.98     1167.75     31.68 o 
   8   1   7       92.91       99.17     25.88 o 
   0   2   7     1193.97     1310.13     17.08 o 
   1   2   7     4659.92     4832.38     41.08 o 
   2   2   7      128.80      212.74      9.99 o 
   3   2   7    22888.94    22887.35    172.66 o 
   4   2   7       80.78       64.76      8.28 o 
   5   2   7    13241.20    12918.44    105.45 o 
   6   2   7      421.49      410.24     18.63 o 
   7   2   7     2705.72     2724.12     42.55 o 
   8   2   7      627.36      598.09     28.86 o 
   1   3   7     8541.45     9580.99     75.64 o 
   2   3   7     5781.62     6038.87     72.65 o 
   3   3   7     9683.30    10099.47     76.47 o 
   4   3   7     2958.71     2940.25     26.67 o 
   5   3   7    12910.29    12612.41    111.82 o 
   6   3   7      803.95      758.44     24.04 o 
   7   3   7     9118.54     9346.60     92.50 o 
   8   3   7       40.05        8.81     26.44 o 
   0   4   7    10953.18    11089.54    130.96 o 
   1   4   7     1727.30     1625.11     17.04 o 
   2   4   7     7235.42     7394.42     67.90 o 
   3   4   7     2595.63     2419.88     25.44 o 
   4   4   7     3384.90     3320.58     35.24 o 
   5   4   7      153.47      129.80     13.36 o 
   6   4   7      373.54      388.39     19.41 o 
   7   4   7     1936.01     1781.55     35.18 o 
   8   4   7       15.45       19.88     38.94 o 
   1   5   7    31494.73    29541.16    255.08 o 
   2   5   7      125.77      178.66     10.23 o 
   3   5   7    19064.06    18550.48    153.45 o 
   4   5   7       39.70       62.13     13.82 o 
   5   5   7     7289.81     7410.71     65.14 o 
   6   5   7       10.91       28.36     20.66 o 
   7   5   7     2296.12     2330.15     52.06 o 
   8   5   7      118.34      114.61     34.09 o 
   0   6   7        2.36       33.74     10.15 o 
   1   6   7     3127.05     2998.94     36.76 o 
   2   6   7      241.79      289.19     13.90 o 
   3   6   7    14176.29    13916.33    131.45 o 
   4   6   7      268.47      315.87     16.70 o 
   5   6   7     8868.53     9066.51     84.71 o 
   6   6   7     1006.45     1024.02     31.50 o 
   7   6   7     1875.26     2067.51     88.13 o 
   1   7   7     9840.65     9547.96     86.87 o 
   2   7   7     1041.90     1018.59     25.08 o 
   3   7   7     7644.53     7757.96    100.36 o 
   4   7   7       20.01       -0.75     17.15 o 
   5   7   7     1589.75     1657.42     40.37 o 
   6   7   7      102.50       77.78     27.43 o 
   7   7   7      118.77       25.09     44.45 o 
   0   8   7      380.29      335.17     22.28 o 
   1   8   7     1053.06     1118.68     29.97 o 
   2   8   7      835.37      851.31     22.73 o 
   3   8   7     5557.69     5513.82     63.73 o 
   4   8   7      333.55      318.29     22.93 o 
   5   8   7     1438.19     1516.39     48.87 o 
   6   8   7        4.82       30.44     36.58 o 
   1   9   7     4001.13     3932.83     45.57 o 
   2   9   7      238.00      210.84     23.70 o 
   3   9   7     1183.36     1208.01     34.50 o 
   4   9   7      519.05      605.12     31.76 o 
   5   9   7        0.03        9.84     31.19 o 
   6   9   7       34.97       93.06     39.95 o 
   0  10   7        4.93       42.98     28.04 o 
   1  10   7       74.31       85.87     20.85 o 
   2  10   7       14.48       40.51     30.85 o 
   3  10   7      163.39      214.64     32.52 o 
   4  10   7        8.08      -22.59     41.05 o 
   5  10   7       36.10       35.30     45.39 o 
   1  11   7      298.10      267.22     30.96 o 
   2  11   7      120.01      116.42     33.54 o 
   3  11   7     1630.64     1494.02     51.18 o 
   4  11   7      209.35      218.20     45.87 o 
   0  12   7      941.61      840.20     67.42 o 
   1  12   7       46.51       61.04     46.89 o 
   2  12   7      582.35      574.58     43.59 o 
   0   0   8     3462.36     3730.34     50.36 o 
   1   0   8     4210.23     4646.57     50.50 o 
   2   0   8       62.07      105.37      7.30 o 
   3   0   8    12149.48    12931.60    133.36 o 
   4   0   8    17941.52    17940.81    203.19 o 
   5   0   8     1165.57     1177.78     27.69 o 
   6   0   8    22280.84    21903.96    320.36 o 
   7   0   8      412.14      412.99     34.78 o 
   8   0   8     8651.16     8691.31    216.04 o 
   1   1   8    13256.39    13827.87    105.63 o 
   2   1   8      218.67      256.40      5.44 o 
   3   1   8     1259.57     1275.22     19.67 o 
   4   1   8      447.49      524.38     12.05 o 
   5   1   8      891.01      860.33     17.35 o 
   6   1   8     1982.92     1984.41     32.54 o 
   7   1   8     1610.41     1652.41     35.62 o 
   8   1   8     2646.69     2537.39     58.17 o 
   0   2   8   155040.88   154048.03   1466.29 o 
   1   2   8       24.82       64.53      4.43 o 
   2   2   8    72383.80    72216.35    604.47 o 
   3   2   8      433.62      512.23     12.03 o 
   4   2   8     6819.99     6885.12     55.53 o 
   5   2   8       19.13       43.37     13.93 o 
   6   2   8        0.41        7.43     16.26 o 
   7   2   8      406.10      385.98     28.30 o 
   8   2   8      275.89      310.89     26.78 o 
   1   3   8      308.85      333.05     12.02 o 
   2   3   8    12925.01    13050.87    109.38 o 
   3   3   8      301.78      297.26     16.83 o 
   4   3   8     8337.31     7882.99     59.37 o 
   5   3   8      330.74      358.20     14.48 o 
   6   3   8     2448.39     2491.35     34.90 o 
   7   3   8      304.24      362.09     21.80 o 
   8   3   8      192.19      134.25     27.05 o 
   0   4   8     6906.03     6599.76     81.01 o 
   1   4   8      123.33      170.15      8.11 o 
   2   4   8     2816.80     2844.67     34.42 o 
   3   4   8      379.96      409.85     12.07 o 
   4   4   8        9.02       30.82     12.41 o 
   5   4   8      547.08      574.14     18.21 o 
   6   4   8     1937.86     1907.46     32.32 o 
   7   4   8       15.08        4.19     21.64 o 
   8   4   8     1129.19     1154.33     43.63 o 
   1   5   8     1018.65     1203.53     18.88 o 
   2   5   8     9149.62     8883.34     70.09 o 
   3   5   8     1340.56     1456.59     20.57 o 
   4   5   8    11401.00    11421.26     98.08 o 
   5   5   8       21.24       33.80     11.87 o 
   6   5   8     4041.50     4090.02     55.29 o 
   7   5   8       40.24       84.23     26.05 o 
   8   5   8       45.25       33.14     33.04 o 
   0   6   8     8697.02     8733.09    111.40 o 
   1   6   8        1.27        8.65     12.12 o 
   2   6   8     8623.44     8447.06     79.94 o 
   3   6   8     1902.43     1907.54     29.92 o 
   4   6   8     4724.50     4801.46     48.41 o 
   5   6   8     1368.29     1473.14     28.53 o 
   6   6   8     1218.54     1277.54     34.22 o 
   7   6   8      349.59      305.94     34.32 o 
   1   7   8     2347.37     2229.06     50.72 o 
   2   7   8     1569.07     1571.28     29.08 o 
   3   7   8     4738.63     4757.70     74.81 o 
   4   7   8     1151.84     1241.47     32.05 o 
   5   7   8     1440.94     1410.61     40.44 o 
   6   7   8       17.01       11.60     28.80 o 
   7   7   8      402.18      352.18     38.82 o 
   0   8   8      373.64      407.53     24.70 o 
   1   8   8        1.63        3.50     15.08 o 
   2   8   8     2135.48     2105.21     51.42 o 
   3   8   8       14.04       36.31     20.46 o 
   4   8   8     4935.99     5022.92     80.84 o 
   5   8   8      214.54      207.83     28.26 o 
   6   8   8     4240.81     4394.67     79.85 o 
   1   9   8     2789.84     2786.87     36.89 o 
   2   9   8      373.97      368.52     25.50 o 
   3   9   8     1953.13     1958.99     42.60 o 
   4   9   8     3899.63     3867.75     72.82 o 
   5   9   8      875.36      868.77     37.59 o 
   6   9   8     2970.39     3074.38     70.39 o 
   0  10   8    15386.45    15452.14    286.23 o 
   1  10   8       13.69        2.09     20.79 o 
   2  10   8     8462.87     8835.08     95.23 o 
   3  10   8       37.30       11.95     29.13 o 
   4  10   8     2178.43     2356.82     72.79 o 
   5  10   8      188.07      117.29     59.27 o 
   1  11   8      141.40      112.14     37.26 o 
   2  11   8      120.54       66.05     34.75 o 
   3  11   8      352.61      284.56     36.84 o 
   4  11   8       57.44       21.07     47.32 o 
   0  12   8      712.61      777.26     93.12 o 
   1  12   8        0.91      -31.60     38.09 o 
   2  12   8      116.29       89.36     40.76 o 
   1   1   9    16988.87    16988.10    129.59 o 
   2   1   9      147.88      247.32      8.40 o 
   3   1   9     7660.08     7756.27     61.15 o 
   4   1   9      339.88      296.50     10.53 o 
   5   1   9      117.01      129.64     13.44 o 
   6   1   9       74.52      104.10     16.83 o 
   7   1   9     2813.00     2821.31     43.52 o 
   8   1   9      631.49      647.76     29.56 o 
   0   2   9    19226.58    21557.34    206.15 o 
   1   2   9     2605.58     2568.62     21.22 o 
   2   2   9    12417.47    13380.01    115.25 o 
   3   2   9     4065.27     3812.78     35.84 o 
   4   2   9     3875.39     3863.62     36.23 o 
   5   2   9     2201.71     1997.21     28.88 o 
   6   2   9     3057.85     3127.86     39.49 o 
   7   2   9      260.70      313.18     23.10 o 
   8   2   9     1890.28     1851.83     45.23 o 
   1   3   9     1066.11      905.53     12.35 o 
   2   3   9     8495.99     8828.01     75.64 o 
   3   3   9      560.29      562.49     15.78 o 
   4   3   9     8845.52     8937.26     69.73 o 
   5   3   9     1279.91     1204.09     21.08 o 
   6   3   9     2214.67     2186.39     32.73 o 
   7   3   9     1630.42     1678.50     37.21 o 
   8   3   9     1388.18     1381.29     36.52 o 
   0   4   9    70499.69    71193.60    805.48 o 
   1   4   9     2736.06     2725.89     27.54 o 
   2   4   9    53543.90    53822.25    396.03 o 
   3   4   9    12470.15    12241.98    102.66 o 
   4   4   9    10372.85    10425.21     89.44 o 
   5   4   9     4252.98     4304.97     44.18 o 
   6   4   9     2732.89     2692.46     37.94 o 
   7   4   9        9.43      -11.96     21.88 o 
   8   4   9     1236.42     1082.94     38.27 o 
   1   5   9     3468.47     3224.47     33.09 o 
   2   5   9      222.69      288.71      9.52 o 
   3   5   9      111.16      115.26     12.09 o 
   4   5   9     1057.54     1040.06     21.83 o 
   5   5   9        2.81       26.25     14.81 o 
   6   5   9      895.15      868.31     32.33 o 
   7   5   9        2.71       -7.75     24.96 o 
   8   5   9     1174.84     1093.96     44.88 o 
   0   6   9      645.18      694.14     21.47 o 
   1   6   9     3975.84     3891.88     42.87 o 
   2   6   9     1791.06     1793.93     25.72 o 
   3   6   9    16778.50    16372.19    152.36 o 
   4   6   9     5131.00     5155.66     55.04 o 
   5   6   9     6133.82     6188.58     64.58 o 
   6   6   9     5406.88     5456.01     95.72 o 
   7   6   9      343.99      343.20     30.22 o 
   1   7   9      526.01      529.80     20.27 o 
   2   7   9        2.74        3.03     14.67 o 
   3   7   9      760.85      732.73     32.43 o 
   4   7   9       73.55       60.31     21.30 o 
   5   7   9       49.22       84.66     29.97 o 
   6   7   9      682.40      694.27     40.01 o 
   7   7   9      202.11      196.69     39.20 o 
   0   8   9      949.77      917.64     29.21 o 
   1   8   9     1045.87     1057.87     24.58 o 
   2   8   9       96.55      105.70     19.08 o 
   3   8   9     3496.37     3480.69     68.14 o 
   4   8   9      125.19      107.89     20.83 o 
   5   8   9     1517.57     1550.20     45.57 o 
   6   8   9       64.49       64.13     33.70 o 
   1   9   9     3775.56     3715.71     43.06 o 
   2   9   9       65.51       60.93     24.97 o 
   3   9   9      676.47      657.84     27.28 o 
   4   9   9       42.42       44.05     24.67 o 
   5   9   9      152.44      116.45     30.71 o 
   6   9   9        9.99       34.66     29.81 o 
   0  10   9     5739.77     5860.00    112.72 o 
   1  10   9       10.42       12.66     21.11 o 
   2  10   9     3020.95     3026.33     82.72 o 
   3  10   9       35.97        3.49     26.14 o 
   4  10   9      487.20      559.28     38.88 o 
   5  10   9        3.91      -60.10     48.35 o 
   1  11   9      677.83      860.81     44.15 o 
   2  11   9      793.84      808.30     39.18 o 
   3  11   9       13.14       -8.45     35.65 o 
   0  12   9     4193.49     4181.13    167.61 o 
   1  12   9        2.49      -64.51     43.01 o 
   0   0  10   101328.50   101084.77   1262.27 o 
   1   0  10     5815.43     5975.26     59.93 o 
   2   0  10    62907.70    65885.88    676.45 o 
   3   0  10    23890.27    23301.10    222.28 o 
   4   0  10     7279.62     7686.86     90.86 o 
   5   0  10    14551.26    13899.39    176.21 o 
   6   0  10        3.60       29.62     27.53 o 
   7   0  10     2598.16     2760.12     65.82 o 
   8   0  10      195.91      164.66     39.79 o 
   1   1  10    40533.55    42039.91    317.53 o 
   2   1  10      659.27      676.67     10.58 o 
   3   1  10    20978.17    21924.09    153.01 o 
   4   1  10     3191.10     3361.38     32.01 o 
   5   1  10     4791.02     4653.63     48.90 o 
   6   1  10     2119.46     2106.98     37.44 o 
   7   1  10     1208.89     1197.24     35.73 o 
   8   1  10     1361.73     1297.68     35.27 o 
   0   2  10     1402.16     1369.56     31.79 o 
   1   2  10     4543.63     4783.36     35.73 o 
   2   2  10     1095.81     1353.51     16.58 o 
   3   2  10     2812.32     2700.49     27.87 o 
   4   2  10     8572.01     8829.92     78.01 o 
   5   2  10      143.42      146.76     13.65 o 
   6   2  10     8934.20     8687.55     90.03 o 
   7   2  10      307.83      292.75     23.77 o 
   8   2  10     3212.92     3311.84     52.55 o 
   1   3  10      600.60      591.66     15.27 o 
   2   3  10     3188.90     3116.66     32.71 o 
   3   3  10     1301.52     1357.94     20.14 o 
   4   3  10     2257.74     2098.19     24.62 o 
   5   3  10     2722.90     2665.15     30.32 o 
   6   3  10      136.71      145.46     17.46 o 
   7   3  10     1771.00     1827.56     38.83 o 
   8   3  10      153.77      106.39     29.92 o 
   0   4  10     7352.50     6988.40     77.39 o 
   1   4  10      100.59      128.80      7.70 o 
   2   4  10      824.76      831.01     18.05 o 
   3   4  10     2195.32     2026.72     34.16 o 
   4   4  10        3.29        3.61     16.61 o 
   5   4  10     2554.20     2478.91     31.94 o 
   6   4  10       42.30       47.57     17.66 o 
   7   4  10      145.93      122.36     24.42 o 
   8   4  10       16.70        5.06     27.91 o 
   1   5  10     1584.27     1449.47     19.92 o 
   2   5  10     7222.19     7136.01     57.63 o 
   3   5  10      703.24      657.18     17.20 o 
   4   5  10     3241.58     3128.83     35.29 o 
   5   5  10     1047.53     1094.28     22.93 o 
   6   5  10      836.57      784.88     27.94 o 
   7   5  10     3897.87     3945.19     78.00 o 
   8   5  10        4.08      -31.78     41.78 o 
   0   6  10      457.43      515.33     28.41 o 
   1   6  10      252.52      253.74     16.05 o 
   2   6  10     3978.76     4076.59     41.92 o 
   3   6  10     1606.16     1595.74     31.11 o 
   4   6  10     3670.85     3807.19     44.34 o 
   5   6  10      343.93      370.62     21.36 o 
   6   6  10     1429.53     1384.45     37.81 o 
   7   6  10      612.77      568.15     34.82 o 
   1   7  10    32222.60    31383.11    262.45 o 
   2   7  10      134.93      128.57     19.04 o 
   3   7  10     6902.62     6945.67     84.62 o 
   4   7  10     3038.25     3021.96     51.46 o 
   5   7  10      249.93      265.93     24.99 o 
   6   7  10     2994.55     2919.71     54.23 o 
   7   7  10        1.57      -17.15     39.76 o 
   0   8  10     7757.18     7089.03     98.84 o 
   1   8  10     1872.79     1848.99     35.17 o 
   2   8  10     5350.42     5203.17     69.43 o 
   3   8  10     4868.29     4963.12     70.87 o 
   4   8  10     2072.72     2051.56     40.88 o 
   5   8  10     1602.63     1669.07     45.29 o 
   6   8  10      307.13      339.17     34.31 o 
   1   9  10     1907.57     1805.61     33.54 o 
   2   9  10      365.54      306.81     25.51 o 
   3   9  10     2628.03     2595.47     46.84 o 
   4   9  10       60.16       42.50     23.71 o 
   5   9  10     2780.84     2908.50     67.03 o 
   0  10  10       17.38        7.78     29.62 o 
   1  10  10        3.54       11.37     20.79 o 
   2  10  10       43.61       21.51     29.38 o 
   3  10  10      479.38      426.92     38.85 o 
   4  10  10      974.95      995.46     38.10 o 
   5  10  10       26.27      -31.30     47.04 o 
   1  11  10      837.88     1055.57     61.66 o 
   2  11  10        9.10      -26.99     34.04 o 
   3  11  10      525.18      526.64     60.62 o 
   0  12  10     2286.26     2617.65    106.81 o 
   1  12  10       24.71       77.51     45.94 o 
   1   1  11     1797.62     2075.51     29.39 o 
   2   1  11    20458.93    21049.16    155.89 o 
   3   1  11     1859.65     2076.12     18.28 o 
   4   1  11    16229.57    15622.22    124.83 o 
   5   1  11     2280.25     2297.55     30.15 o 
   6   1  11     2115.98     2099.93     37.67 o 
   7   1  11     2811.15     2728.48     47.60 o 
   8   1  11       52.90       83.86     26.28 o 
   0   2  11     5527.71     5482.77     51.38 o 
   1   2  11     2083.39     2275.71     19.14 o 
   2   2  11     2707.96     2789.03     26.94 o 
   3   2  11      668.83      711.69     14.58 o 
   4   2  11      157.98      215.94     11.94 o 
   5   2  11      313.50      382.50     15.67 o 
   6   2  11     1454.10     1584.60     31.82 o 
   7   2  11     1469.46     1416.06     34.85 o 
   8   2  11      894.03      938.10     32.15 o 
   1   3  11    17551.64    16528.97    128.63 o 
   2   3  11    12320.56    12349.44    109.34 o 
   3   3  11    26024.62    26233.44    213.87 o 
   4   3  11    10716.30    10490.85     88.16 o 
   5   3  11    10247.90     9991.00     85.20 o 
   6   3  11     2901.98     2727.09     37.92 o 
   7   3  11     2984.66     3044.17     47.44 o 
   8   3  11       66.95       47.16     27.27 o 
   0   4  11    16492.33    15752.75    166.68 o 
   1   4  11      218.05      203.44      8.75 o 
   2   4  11     8183.95     7957.50     62.62 o 
   3   4  11     8919.65     8434.89     74.09 o 
   4   4  11       26.64       40.37     12.66 o 
   5   4  11     8959.25     8803.45     78.09 o 
   6   4  11     2141.83     2157.76     32.70 o 
   7   4  11     4860.82     4597.81     55.80 o 
   8   4  11     1720.97     1780.38     48.24 o 
   1   5  11    21089.38    20793.67    162.55 o 
   2   5  11        2.81        6.11      8.16 o 
   3   5  11    16921.57    16750.37    140.76 o 
   4   5  11       52.78       69.47     14.29 o 
   5   5  11     6652.15     6642.07     60.02 o 
   6   5  11       13.06        8.08     19.08 o 
   7   5  11     1771.89     1804.40     50.01 o 
   0   6  11     4424.04     4134.60     58.89 o 
   1   6  11        6.74       18.49     13.03 o 
   2   6  11     1384.83     1312.63     22.92 o 
   3   6  11      102.11       97.79     15.86 o 
   4   6  11      326.01      369.19     18.95 o 
   5   6  11       41.20       22.87     19.12 o 
   6   6  11     2293.28     2361.71     44.96 o 
   7   6  11      697.42      709.40     36.41 o 
   1   7  11     5257.94     5166.54     55.29 o 
   2   7  11     1592.34     1546.46     30.82 o 
   3   7  11     1337.22     1335.00     35.17 o 
   4   7  11      598.84      605.68     25.99 o 
   5   7  11     1727.26     1746.60     36.79 o 
   6   7  11       39.90       31.47     16.82 o 
   7   7  11     1125.75     1161.70     76.69 o 
   0   8  11     7984.18     7346.16    158.77 o 
   1   8  11     1499.52     1433.95     41.29 o 
   2   8  11     3252.16     3267.63     64.39 o 
   3   8  11      710.21      733.20     27.31 o 
   4   8  11      192.22      226.04     26.42 o 
   5   8  11       28.25      -13.81     38.01 o 
   6   8  11      207.79      187.07     36.59 o 
   1   9  11        4.64       60.67     15.55 o 
   2   9  11     1169.64     1148.76     35.82 o 
   3   9  11      526.47      509.73     30.01 o 
   4   9  11     1494.24     1490.23     41.18 o 
   5   9  11      311.91      251.66     35.02 o 
   0  10  11      829.00     1020.41     40.78 o 
   1  10  11       30.19       17.51     23.07 o 
   2  10  11      169.41      203.39     25.54 o 
   3  10  11      403.66      373.13     27.52 o 
   4  10  11       19.33        2.76     32.93 o 
   1  11  11     4252.93     4235.54     71.33 o 
   2  11  11      452.88      478.99     32.68 o 
   3  11  11     3172.31     3270.35     93.77 o 
   0  12  11       18.55      -44.56     84.32 o 
   0   0  12    20659.08    22059.54    277.09 o 
   1   0  12     7535.17     7907.75     78.98 o 
   2   0  12    15556.67    16281.66    170.40 o 
   3   0  12    15585.33    15092.70    145.96 o 
   4   0  12     5558.07     5401.17     61.07 o 
   5   0  12     4267.75     3945.17     70.82 o 
   6   0  12     3425.46     3407.22     69.40 o 
   7   0  12        8.49       -2.53     42.92 o 
   8   0  12     1761.52     1760.61     64.09 o 
   1   1  12      492.67      378.88     11.81 o 
   2   1  12      239.55      270.88     10.41 o 
   3   1  12     6808.71     6842.35     48.93 o 
   4   1  12     1714.13     1881.33     22.43 o 
   5   1  12     6299.90     6272.65     66.25 o 
   6   1  12     1233.77     1156.58     31.65 o 
   7   1  12     4801.15     4725.74     64.38 o 
   8   1  12     1336.14     1333.05     37.71 o 
   0   2  12      705.07      740.78     31.63 o 
   1   2  12     1832.53     1726.37     15.98 o 
   2   2  12     7132.25     7134.05     60.38 o 
   3   2  12    15367.64    14553.23    126.35 o 
   4   2  12     4049.32     4061.99     40.85 o 
   5   2  12    12703.89    12320.33    107.85 o 
   6   2  12     1390.38     1321.16     32.80 o 
   7   2  12     1947.26     1888.59     39.41 o 
   8   2  12      314.78      313.39     28.29 o 
   1   3  12    18547.11    17553.73    124.63 o 
   2   3  12      495.43      485.02     12.72 o 
   3   3  12     7281.82     7035.21     62.25 o 
   4   3  12      465.24      463.92     13.60 o 
   5   3  12      155.92      189.53     15.79 o 
   6   3  12      202.55      227.09     19.73 o 
   7   3  12     2676.74     2571.50     44.63 o 
   8   3  12       99.79       62.48     28.00 o 
   0   4  12      471.08      464.28     19.28 o 
   1   4  12      866.74      845.39     14.19 o 
   2   4  12        9.38       29.65      9.49 o 
   3   4  12     2662.00     2569.56     29.77 o 
   4   4  12        4.28       36.52     13.78 o 
   5   4  12      672.92      663.97     20.45 o 
   6   4  12       77.71      153.11     22.14 o 
   7   4  12      356.40      347.67     26.39 o 
   8   4  12        2.29       -7.48     27.39 o 
   1   5  12    21286.35    20031.16    157.04 o 
   2   5  12      633.46      632.92     14.26 o 
   3   5  12     3217.63     3096.38     34.40 o 
   4   5  12     1436.01     1456.33     27.89 o 
   5   5  12      429.38      453.00     19.12 o 
   6   5  12       79.19      106.10     21.30 o 
   7   5  12      646.12      776.81     34.80 o 
   0   6  12      146.05      184.19     20.18 o 
   1   6  12      502.62      479.36     15.87 o 
   2   6  12     2937.58     2925.28     37.26 o 
   3   6  12     1985.48     1923.18     33.43 o 
   4   6  12     1829.93     1794.61     33.24 o 
   5   6  12      492.98      501.22     22.12 o 
   6   6  12      719.84      664.17     27.99 o 
   7   6  12      719.78      714.89     40.10 o 
   1   7  12       77.19       89.82     16.21 o 
   2   7  12       79.58       89.20     20.37 o 
   3   7  12      866.64      845.28     27.25 o 
   4   7  12      252.06      226.06     22.68 o 
   5   7  12     4997.43     4907.06     60.58 o 
   6   7  12      677.37      641.03     30.01 o 
   7   7  12     5319.09     5592.70     97.16 o 
   0   8  12     9387.88     9417.13    155.88 o 
   1   8  12       22.86        4.55     17.69 o 
   2   8  12     5709.35     5687.44     67.66 o 
   3   8  12      254.83      269.19     25.96 o 
   4   8  12     2314.76     2351.65     45.57 o 
   5   8  12      210.89      184.84     32.91 o 
   6   8  12     1426.31     1452.43     56.81 o 
   1   9  12    16247.53    16177.43    164.18 o 
   2   9  12      600.76      573.26     30.48 o 
   3   9  12     3211.26     3315.10     56.15 o 
   4   9  12      744.05      733.68     30.15 o 
   5   9  12      596.41      546.94     36.70 o 
   0  10  12     2925.59     3088.43     72.56 o 
   1  10  12      703.00      692.28     26.79 o 
   2  10  12     1105.31     1150.83     43.64 o 
   3  10  12     1818.42     1766.42     42.23 o 
   4  10  12     1072.11     1068.31     40.45 o 
   1  11  12       25.84       -1.94     30.27 o 
   2  11  12        0.95      -50.85     34.53 o 
   3  11  12       69.07       60.19     38.14 o 
   1   1  13     7062.42     7039.94     53.50 o 
   2   1  13    19642.29    19659.76    146.03 o 
   3   1  13        2.65       34.36      8.70 o 
   4   1  13    21068.01    20491.17    172.14 o 
   5   1  13     2497.01     2658.79     33.79 o 
   6   1  13     3793.01     3759.00     52.32 o 
   7   1  13     1861.43     1949.70     41.39 o 
   8   1  13      231.56      274.64     28.65 o 
   0   2  13    32228.58    32923.86    292.52 o 
   1   2  13      721.30      800.12     10.84 o 
   2   2  13    26087.19    26182.96    209.83 o 
   3   2  13     1862.70     1933.11     24.56 o 
   4   2  13     7719.31     7625.04     68.95 o 
   5   2  13      143.44      190.27     14.52 o 
   6   2  13      955.73      988.80     29.33 o 
   7   2  13      203.81      238.30     24.31 o 
   8   2  13      127.58      147.26     28.30 o 
   1   3  13     1799.27     1509.38     18.73 o 
   2   3  13     4408.19     4492.07     44.42 o 
   3   3  13      484.11      453.50     16.76 o 
   4   3  13      940.88      928.63     18.69 o 
   5   3  13       61.41       74.28     13.95 o 
   6   3  13       69.87       78.62     18.72 o 
   7   3  13      135.83      184.09     26.00 o 
   8   3  13     2091.62     2060.09     47.31 o 
   0   4  13      241.12      269.97     16.08 o 
   1   4  13     1736.50     1681.14     21.91 o 
   2   4  13     4972.58     5053.30     49.80 o 
   3   4  13     2139.40     1961.21     27.80 o 
   4   4  13    11746.66    11874.52    101.15 o 
   5   4  13     1567.35     1503.48     27.29 o 
   6   4  13    13677.32    13503.36    128.74 o 
   7   4  13      524.30      489.38     28.76 o 
   8   4  13     6094.48     6578.17    108.92 o 
   1   5  13        2.28       25.32     10.74 o 
   2   5  13      521.46      537.71     21.84 o 
   3   5  13       50.15       59.10     15.05 o 
   4   5  13     2666.10     2640.87     37.31 o 
   5   5  13      256.80      252.71     17.99 o 
   6   5  13     2950.73     2776.06     49.34 o 
   7   5  13       40.66       36.61     28.60 o 
   0   6  13    34135.73    31831.55    367.46 o 
   1   6  13      256.54      268.76     15.74 o 
   2   6  13    22481.89    21305.30    190.03 o 
   3   6  13      725.62      773.94     23.17 o 
   4   6  13     6295.32     6118.63     71.36 o 
   5   6  13      567.32      525.53     24.29 o 
   6   6  13      387.06      344.95     28.02 o 
   7   6  13      251.59      192.12     34.22 o 
   1   7  13     1108.44     1080.31     25.97 o 
   2   7  13     1762.40     1659.70     41.04 o 
   3   7  13      352.54      347.44     24.16 o 
   4   7  13     1205.28     1174.89     32.39 o 
   5   7  13       16.88       28.36     23.73 o 
   6   7  13      622.39      652.94     31.70 o 
   0   8  13      183.10      172.55     22.93 o 
   1   8  13       22.25        2.30     17.89 o 
   2   8  13      656.36      649.18     27.37 o 
   3   8  13      366.25      373.88     28.02 o 
   4   8  13       30.58       33.88     25.02 o 
   5   8  13      157.16      156.86     28.72 o 
   6   8  13      300.60      349.10     40.31 o 
   1   9  13      141.34      142.39     22.02 o 
   2   9  13     1467.16     1400.80     35.35 o 
   3   9  13       31.41       40.13     25.25 o 
   4   9  13     2288.49     2338.36     46.23 o 
   5   9  13      166.28      189.29     34.81 o 
   0  10  13     1048.16      982.64     57.19 o 
   1  10  13       54.57       50.28     15.75 o 
   2  10  13     1185.15     1016.69     35.57 o 
   3  10  13       14.10      -10.94     16.57 o 
   4  10  13      748.73      727.16     37.72 o 
   1  11  13      690.52      735.15     32.50 o 
   2  11  13      272.03      273.02     29.15 o 
   3  11  13       62.30       23.11     38.76 o 
   0   0  14    81847.80    80877.61   1004.00 o 
   1   0  14      228.10      240.44      9.98 o 
   2   0  14    54847.84    55438.41    570.51 o 
   3   0  14     1038.83      899.54     20.52 o 
   4   0  14    13516.59    13218.97    138.46 o 
   5   0  14      853.18      831.49     40.87 o 
   6   0  14      571.06      556.62     34.31 o 
   7   0  14      271.47      342.08     38.27 o 
   8   0  14      118.03       83.23     43.07 o 
   1   1  14     5496.46     5723.90     44.39 o 
   2   1  14     2643.20     2779.58     24.79 o 
   3   1  14     6265.82     6487.11     48.96 o 
   4   1  14     4117.37     4020.65     40.37 o 
   5   1  14     4169.00     3898.53     47.25 o 
   6   1  14     2325.67     2333.21     41.00 o 
   7   1  14     2817.66     2803.34     49.21 o 
   8   1  14     1321.98     1272.22     37.63 o 
   0   2  14     1131.81     1563.27     57.58 o 
   1   2  14       82.72       94.39      6.03 o 
   2   2  14      911.36     1036.86     16.25 o 
   3   2  14     3744.96     3599.26     33.38 o 
   4   2  14     4877.50     4911.74     46.12 o 
   5   2  14     3526.61     3432.24     38.58 o 
   6   2  14     9050.48     8905.45    101.49 o 
   7   2  14     2009.15     1923.94     50.08 o 
   8   2  14     3674.13     3926.72     71.13 o 
   1   3  14    21755.24    22040.99    155.91 o 
   2   3  14     2383.91     2177.91     26.41 o 
   3   3  14     4156.08     4187.32     48.52 o 
   4   3  14     2408.86     2394.11     26.66 o 
   5   3  14      479.43      481.75     18.23 o 
   6   3  14        4.05       -0.06     18.73 o 
   7   3  14       13.51       35.72     23.20 o 
   8   3  14      432.99      465.33     32.04 o 
   0   4  14     3622.84     3266.08     41.88 o 
   1   4  14      225.65      267.62      9.50 o 
   2   4  14     1514.08     1389.55     22.14 o 
   3   4  14      105.32      131.96     13.97 o 
   4   4  14        0.25       15.87     13.81 o 
   5   4  14      652.35      664.17     20.72 o 
   6   4  14      217.79      303.72     24.60 o 
   7   4  14        4.30       28.88     25.83 o 
   1   5  14    11616.22    11030.48     94.32 o 
   2   5  14     5121.84     4868.26     49.93 o 
   3   5  14     5478.38     5219.52     54.29 o 
   4   5  14     3731.31     3753.35     44.01 o 
   5   5  14      151.07      179.42     18.82 o 
   6   5  14      168.95      167.63     22.03 o 
   7   5  14     1133.01     1159.64     43.06 o 
   0   6  14     6616.75     6449.40     85.06 o 
   1   6  14     1255.06     1237.55     26.44 o 
   2   6  14     4221.21     4070.69     49.44 o 
   3   6  14       16.92       -2.76     18.09 o 
   4   6  14     2374.38     2299.02     38.24 o 
   5   6  14      715.74      733.95     26.56 o 
   6   6  14     1358.57     1340.03     45.63 o 
   7   6  14      363.69      423.67     39.90 o 
   1   7  14     1961.96     1891.10     32.20 o 
   2   7  14     3691.05     3564.03     52.74 o 
   3   7  14     1631.91     1627.39     37.06 o 
   4   7  14     5896.08     5695.10     70.03 o 
   5   7  14     3992.58     3920.70     54.28 o 
   6   7  14     2609.97     2538.50     49.49 o 
   0   8  14     7585.49     7265.40     90.86 o 
   1   8  14      318.37      352.63     21.70 o 
   2   8  14     8667.07     8219.72     95.44 o 
   3   8  14      442.25      460.47     29.60 o 
   4   8  14     3814.22     3708.56     62.51 o 
   5   8  14        4.77      -34.21     26.75 o 
   6   8  14      454.44      358.82     40.92 o 
   1   9  14     3578.46     3621.99     49.65 o 
   2   9  14      125.96      135.01     25.57 o 
   3   9  14     2255.46     2285.11     48.77 o 
   4   9  14       21.04      -10.10     20.12 o 
   5   9  14      509.31      501.57     37.51 o 
   0  10  14       62.07       26.18     33.87 o 
   1  10  14      611.56      593.27     35.71 o 
   2  10  14      441.22      452.84     30.70 o 
   3  10  14     1313.93     1352.03     37.75 o 
   4  10  14     1288.81     1262.89     45.65 o 
   1  11  14     1536.79     1570.34     52.18 o 
   2  11  14       71.64       50.42     33.98 o 
   1   1  15     5877.64     5733.58     44.83 o 
   2   1  15     1545.97     1524.21     16.99 o 
   3   1  15        3.67       26.42      8.53 o 
   4   1  15     2064.66     2110.23     24.46 o 
   5   1  15     2705.73     2687.45     37.44 o 
   6   1  15      272.80      277.56     22.75 o 
   7   1  15     5232.74     5344.74     70.95 o 
   8   1  15        0.24        1.85     29.67 o 
   0   2  15     1506.79     1735.12     28.19 o 
   1   2  15       55.56       57.44      6.32 o 
   2   2  15      105.93      152.05      9.32 o 
   3   2  15      284.22      224.14     10.96 o 
   4   2  15       69.04      128.83     12.86 o 
   5   2  15       16.68       38.98     15.41 o 
   6   2  15      143.06      198.51     22.02 o 
   7   2  15      562.20      562.70     28.93 o 
   8   2  15       70.93      127.32     29.39 o 
   1   3  15    66548.76    65704.57    458.48 o 
   2   3  15     3541.66     3637.21     35.57 o 
   3   3  15    20688.42    19714.61    172.93 o 
   4   3  15     1019.75      975.80     19.16 o 
   5   3  15     1594.44     1590.69     26.38 o 
   6   3  15       87.13      141.62     20.05 o 
   7   3  15      147.07      113.44     23.98 o 
   8   3  15       53.65       37.55     30.22 o 
   0   4  15    15014.03    15476.58    164.49 o 
   1   4  15     4054.85     3943.21     33.70 o 
   2   4  15     3113.55     3078.74     34.71 o 
   3   4  15    17893.69    17476.17    155.03 o 
   4   4  15      257.47      320.99     16.21 o 
   5   4  15     9572.16     9317.64     86.40 o 
   6   4  15        4.42       12.77     19.97 o 
   7   4  15     2705.16     2759.62     58.78 o 
   1   5  15     8864.40     8849.38     77.52 o 
   2   5  15      125.93      161.96     15.59 o 
   3   5  15     8803.94     8446.39     80.86 o 
   4   5  15       18.38       40.46     16.80 o 
   5   5  15     7301.08     7056.12     70.43 o 
   6   5  15        3.50       -1.75     22.90 o 
   7   5  15     3365.28     3421.48     64.04 o 
   0   6  15      804.79      774.60     26.36 o 
   1   6  15     1634.17     1580.13     26.81 o 
   2   6  15      262.60      269.55     18.38 o 
   3   6  15     4097.89     4019.31     50.76 o 
   4   6  15        9.80       25.33     19.28 o 
   5   6  15      865.49      873.20     27.38 o 
   6   6  15       29.44       36.51     25.40 o 
   7   6  15      278.87      170.48     41.50 o 
   1   7  15       24.34       44.60     17.41 o 
   2   7  15      642.44      637.40     29.47 o 
   3   7  15      761.51      797.05     34.08 o 
   4   7  15      143.81      155.51     21.79 o 
   5   7  15     1671.22     1651.06     38.32 o 
   6   7  15        3.73       18.86     34.66 o 
   0   8  15     3613.06     3643.09     57.75 o 
   1   8  15      557.56      578.12     22.84 o 
   2   8  15       98.00      175.75     40.98 o 
   3   8  15     2124.56     2114.44     46.98 o 
   4   8  15       98.62       96.00     26.72 o 
   5   8  15     2539.83     2601.94     51.36 o 
   6   8  15        4.61      -50.61     33.74 o 
   1   9  15      603.56      683.27     28.09 o 
   2   9  15       11.85      -21.29     24.90 o 
   3   9  15       15.81       35.48     28.21 o 
   4   9  15      124.54       80.68     30.66 o 
   5   9  15      362.79      307.62     39.68 o 
   0  10  15       86.05       61.48     38.38 o 
   1  10  15       69.09       39.94     26.47 o 
   2  10  15      157.94      160.17     31.46 o 
   3  10  15      953.93      963.59     34.58 o 
   4  10  15      314.13      328.76     33.99 o 
   1  11  15     7225.12     7423.85    108.01 o 
   2  11  15      660.03      659.20     36.86 o 
   0   0  16    69238.15    67315.31    982.82 o 
   1   0  16      186.87      221.11     12.66 o 
   2   0  16    31288.78    30812.95    319.46 o 
   3   0  16      488.69      560.10     16.75 o 
   4   0  16     1155.36     1026.42     31.32 o 
   5   0  16     2530.59     2398.39     54.84 o 
   6   0  16      807.64      800.81     63.48 o 
   7   0  16     3601.27     3384.15     76.86 o 
   8   0  16      313.12      366.48     61.93 o 
   1   1  16    25554.05    26664.09    194.53 o 
   2   1  16     2318.41     2142.14     22.24 o 
   3   1  16     9036.49     9085.18     70.32 o 
   4   1  16     4095.28     4030.86     37.35 o 
   5   1  16     3961.53     4046.78     49.22 o 
   6   1  16      698.75      717.22     25.80 o 
   7   1  16     2200.37     2216.60     45.71 o 
   8   1  16      336.81      350.44     32.40 o 
   0   2  16    16916.22    17632.38    159.06 o 
   1   2  16     3370.56     3569.25     29.01 o 
   2   2  16     3227.64     3283.24     33.38 o 
   3   2  16     3712.05     3714.40     36.62 o 
   4   2  16      865.11      895.87     19.16 o 
   5   2  16      460.89      493.79     20.45 o 
   6   2  16     4581.33     4452.94     61.02 o 
   7   2  16      376.39      390.23     28.38 o 
   8   2  16     2777.62     3003.10     51.62 o 
   1   3  16     2593.49     2694.08     30.86 o 
   2   3  16     5246.30     5134.09     47.33 o 
   3   3  16     1443.77     1465.27     24.77 o 
   4   3  16     4450.74     4466.07     42.39 o 
   5   3  16     1873.59     1769.90     28.32 o 
   6   3  16      315.70      391.94     24.19 o 
   7   3  16      887.14      818.00     28.70 o 
   0   4  16     4048.58     3649.05     41.45 o 
   1   4  16      206.37      252.58      8.14 o 
   2   4  16     2852.20     2626.52     31.91 o 
   3   4  16      775.21      838.52     20.73 o 
   4   4  16      215.99      246.54     16.26 o 
   5   4  16      768.39      783.09     21.31 o 
   6   4  16      813.48      849.68     33.27 o 
   7   4  16       54.48       13.41     32.73 o 
   1   5  16     2125.28     2236.75     27.59 o 
   2   5  16     2428.48     2291.05     33.31 o 
   3   5  16     2009.36     1969.18     32.78 o 
   4   5  16     4493.91     4377.26     46.74 o 
   5   5  16      594.28      607.05     22.49 o 
   6   5  16     1262.92     1336.94     33.76 o 
   7   5  16        4.89        8.48     35.54 o 
   0   6  16      278.38      283.08     24.04 o 
   1   6  16      265.80      284.78     20.19 o 
   2   6  16      416.20      459.29     20.37 o 
   3   6  16      281.20      315.10     21.25 o 
   4   6  16       39.16       69.52     21.02 o 
   5   6  16      243.31      223.06     25.71 o 
   6   6  16      559.68      509.13     28.15 o 
   7   6  16      373.92      342.48     42.30 o 
   1   7  16     7092.48     6888.92     72.34 o 
   2   7  16     5716.68     5491.93     69.37 o 
   3   7  16     4883.97     4549.28     56.98 o 
   4   7  16     5682.08     5614.61     65.94 o 
   5   7  16     2657.44     2540.98     80.17 o 
   6   7  16     1439.70     1492.93     61.33 o 
   0   8  16    12318.48    12240.10    160.52 o 
   1   8  16       88.35       96.78     20.84 o 
   2   8  16     7062.43     6779.51     82.81 o 
   3   8  16      273.03      244.37     26.80 o 
   4   8  16      646.27      625.16     30.89 o 
   5   8  16     2052.88     1977.56     58.53 o 
   1   9  16     3984.08     3827.90     52.25 o 
   2   9  16      212.26      205.69     27.31 o 
   3   9  16     4533.89     4379.24     70.27 o 
   4   9  16      306.43      292.16     31.76 o 
   5   9  16     2269.89     2156.54     61.45 o 
   0  10  16      129.11      173.61     39.42 o 
   1  10  16       12.67       24.44     27.50 o 
   2  10  16       96.58       84.28     28.86 o 
   3  10  16      104.17       96.05     29.99 o 
   4  10  16      736.48      675.30     34.90 o 
   1  11  16      380.56      412.45     31.15 o 
   2  11  16        0.69      -22.58     29.95 o 
   1   1  17    18269.37    18303.50    134.82 o 
   2   1  17      982.51      901.67     15.09 o 
   3   1  17     2962.67     2803.24     27.05 o 
   4   1  17     4214.30     4142.51     38.52 o 
   5   1  17      195.37      215.48     18.48 o 
   6   1  17     1354.19     1461.23     37.20 o 
   7   1  17     1987.99     1939.31     44.47 o 
   8   1  17      226.15      248.91     31.18 o 
   0   2  17    17602.84    17810.31    160.69 o 
   1   2  17     1562.33     1587.43     18.71 o 
   2   2  17    13431.82    13521.54    101.72 o 
   3   2  17     6348.19     6212.42     53.01 o 
   4   2  17     6777.81     6640.80     59.83 o 
   5   2  17     6169.20     5896.51     65.41 o 
   6   2  17     1791.49     1719.94     35.26 o 
   7   2  17     1030.87      958.16     33.01 o 
   8   2  17      186.83      192.45     29.67 o 
   1   3  17      159.58      163.62     13.53 o 
   2   3  17       54.51       74.58     10.94 o 
   3   3  17      294.14      344.43     14.97 o 
   4   3  17      402.52      390.60     15.25 o 
   5   3  17     2077.07     2046.48     30.23 o 
   6   3  17     1246.08     1173.44     39.60 o 
   7   3  17     1229.02     1276.18     32.90 o 
   0   4  17     5682.95     5692.98     66.81 o 
   1   4  17      662.12      591.26     12.43 o 
   2   4  17     6422.56     6305.81     61.16 o 
   3   4  17     5627.87     5249.65     54.22 o 
   4   4  17     8283.95     8124.22     73.97 o 
   5   4  17     2101.63     2046.41     37.12 o 
   6   4  17     7476.75     7450.67     95.35 o 
   7   4  17       10.29      -11.34     29.82 o 
   1   5  17     2817.54     2665.81     34.50 o 
   2   5  17     1957.42     1973.81     32.11 o 
   3   5  17     2095.24     1975.89     34.17 o 
   4   5  17     2881.67     2736.64     38.66 o 
   5   5  17     1053.00     1053.04     26.13 o 
   6   5  17     2801.75     2672.02     46.64 o 
   7   5  17      259.65      240.64     40.72 o 
   0   6  17    27275.07    26173.40    378.26 o 
   1   6  17     1438.82     1373.14     28.43 o 
   2   6  17    18667.68    17482.04    167.41 o 
   3   6  17     5824.51     5570.52     63.85 o 
   4   6  17     3456.32     3397.35     44.75 o 
   5   6  17     3515.31     3403.93     63.80 o 
   6   6  17      289.72      265.36     28.28 o 
   1   7  17     2423.51     2359.52     38.73 o 
   2   7  17       62.64       69.57     20.50 o 
   3   7  17      519.92      484.87     24.75 o 
   4   7  17       95.22      141.82     23.49 o 
   5   7  17        7.78      -19.26     30.38 o 
   6   7  17       29.42       -3.89     29.82 o 
   0   8  17      535.37      522.97     31.35 o 
   1   8  17     1094.76     1063.82     28.34 o 
   2   8  17       32.40       30.50     25.10 o 
   3   8  17     1938.56     1800.58     41.45 o 
   4   8  17      670.07      647.57     36.27 o 
   5   8  17     1221.65     1239.67     45.88 o 
   1   9  17     1851.34     1778.70     38.20 o 
   2   9  17      194.75      199.53     26.40 o 
   3   9  17      264.84      314.74     31.51 o 
   4   9  17      570.21      545.35     34.05 o 
   0  10  17       92.60      129.00     61.81 o 
   1  10  17       66.22       44.43     28.26 o 
   2  10  17     1067.02     1040.16     32.62 o 
   3  10  17      363.20      439.41     34.47 o 
   1  11  17       61.96      103.30     31.76 o 
   0   0  18      594.87      606.40     26.34 o 
   1   0  18     3965.15     3977.72     47.38 o 
   2   0  18     4088.91     4260.05     51.08 o 
   3   0  18     9858.72     9321.08    102.40 o 
   4   0  18    18322.29    18320.77    232.01 o 
   5   0  18     1599.66     1674.05     41.92 o 
   6   0  18    12057.92    11563.38    180.42 o 
   7   0  18      150.45      103.99     36.24 o 
   8   0  18     4684.22     4820.30    102.82 o 
   1   1  18     1618.46     1850.40     33.66 o 
   2   1  18       52.89       75.66      8.97 o 
   3   1  18     4133.91     4156.26     37.90 o 
   4   1  18      642.93      620.70     16.61 o 
   5   1  18     1651.77     1646.22     31.79 o 
   6   1  18      992.20     1026.07     31.29 o 
   7   1  18      824.21      820.88     32.26 o 
   8   1  18      658.76      679.31     36.37 o 
   0   2  18    40084.20    40258.64    357.78 o 
   1   2  18     2317.70     2316.80     21.81 o 
   2   2  18    21087.67    20703.54    162.74 o 
   3   2  18    10897.32    10433.86     84.22 o 
   4   2  18     3772.42     3767.82     39.02 o 
   5   2  18     5859.09     5608.58     63.76 o 
   6   2  18       34.62       68.23     21.88 o 
   7   2  18      738.44      726.87     31.72 o 
   1   3  18    10945.32    10840.07     76.12 o 
   2   3  18     2019.40     2054.22     25.55 o 
   3   3  18     2484.96     2393.98     31.47 o 
   4   3  18     5768.61     5597.15     51.08 o 
   5   3  18        5.75        1.47     18.47 o 
   6   3  18     2938.17     2919.21     42.96 o 
   7   3  18      720.06      744.93     28.86 o 
   0   4  18     1353.57     1319.13     26.50 o 
   1   4  18      461.62      464.77     11.90 o 
   2   4  18      133.08      165.28     14.01 o 
   3   4  18      809.80      843.40     21.66 o 
   4   4  18       17.04       41.14     15.88 o 
   5   4  18       58.64       75.41     19.35 o 
   6   4  18       28.15       23.39     23.64 o 
   7   4  18        0.64        4.53     31.03 o 
   1   5  18     7457.24     7081.79     69.14 o 
   2   5  18     3494.20     3336.44     42.50 o 
   3   5  18      717.55      674.41     22.01 o 
   4   5  18     4153.96     4078.40     48.36 o 
   5   5  18      396.61      408.72     21.83 o 
   6   5  18     1869.15     1985.72     50.05 o 
   7   5  18      655.32      709.46     45.35 o 
   0   6  18    12253.14    11912.50    146.26 o 
   1   6  18       57.70       65.72     16.31 o 
   2   6  18     4104.57     3985.89     49.85 o 
   3   6  18      213.51      222.31     21.14 o 
   4   6  18      683.23      731.27     24.87 o 
   5   6  18       36.74       48.85     23.72 o 
   6   6  18      626.93      621.18     31.05 o 
   1   7  18       78.88       93.28     19.40 o 
   2   7  18      301.78      313.74     22.67 o 
   3   7  18       14.44       29.61     22.82 o 
   4   7  18        1.50       11.05     22.14 o 
   5   7  18      444.01      419.38     28.31 o 
   6   7  18       32.47      -45.03     30.02 o 
   0   8  18     4065.72     3959.36     76.58 o 
   1   8  18       40.64       53.04     22.25 o 
   2   8  18     4040.73     3845.08     58.20 o 
   3   8  18       14.98        2.23     27.37 o 
   4   8  18     4277.64     4268.26     62.70 o 
   5   8  18       18.53      -19.69     35.31 o 
   1   9  18     2965.90     2901.47     49.97 o 
   2   9  18      587.25      556.66     29.75 o 
   3   9  18      978.26     1080.10     37.35 o 
   4   9  18      442.63      458.32     33.74 o 
   0  10  18     5957.29     6251.85    131.76 o 
   1  10  18      635.07      679.47     33.39 o 
   2  10  18     4106.14     4092.15     57.99 o 
   3  10  18     1120.92     1123.30     44.10 o 
   1  11  18       81.85       56.37     31.40 o 
   1   1  19     3955.79     4099.53     36.49 o 
   2   1  19     7906.25     7655.98     60.32 o 
   3   1  19     3317.68     3375.20     32.95 o 
   4   1  19    13202.22    12840.49    112.01 o 
   5   1  19      604.40      645.83     22.41 o 
   6   1  19     1905.33     1833.58     40.07 o 
   7   1  19       74.67       37.52     27.59 o 
   0   2  19     1868.49     2355.50    101.88 o 
   1   2  19      403.93      412.36     13.03 o 
   2   2  19       10.40       19.57     10.60 o 
   3   2  19     1143.17     1217.53     20.23 o 
   4   2  19     4348.18     4480.98     44.48 o 
   5   2  19     1879.48     1801.34     34.20 o 
   6   2  19     4088.81     4034.19     53.85 o 
   7   2  19     1094.14     1070.34     35.98 o 
   1   3  19    12648.20    12737.55     88.79 o 
   2   3  19     1787.27     1643.10     23.20 o 
   3   3  19     7033.78     6995.83     67.93 o 
   4   3  19     4024.34     4001.40     40.73 o 
   5   3  19     2781.83     2791.48     39.59 o 
   6   3  19     3125.97     3158.37     45.54 o 
   7   3  19     1654.22     1622.06     43.35 o 
   0   4  19    21430.85    20302.93    214.71 o 
   1   4  19        3.25       20.07     13.75 o 
   2   4  19    10647.52    10284.41     94.63 o 
   3   4  19        2.50        8.08     15.24 o 
   4   4  19     1608.08     1579.65     27.80 o 
   5   4  19       11.62       -2.12     19.35 o 
   6   4  19      100.36      123.56     25.93 o 
   7   4  19      448.54      430.56     33.83 o 
   1   5  19     9422.22     9066.75     85.67 o 
   2   5  19      227.95      277.44     18.58 o 
   3   5  19     5634.83     5458.72     62.10 o 
   4   5  19       10.11       18.99     20.11 o 
   5   5  19     3304.53     3239.87     44.11 o 
   6   5  19      108.08       46.18     32.13 o 
   7   5  19     1198.80     1243.00     53.19 o 
   0   6  19     3048.29     2923.72     49.95 o 
   1   6  19      603.64      582.51     20.33 o 
   2   6  19      865.97      866.69     24.10 o 
   3   6  19     3906.38     3582.79     48.79 o 
   4   6  19      793.10      811.75     25.98 o 
   5   6  19     2744.93     2715.93     53.30 o 
   6   6  19     2861.87     2948.85     61.85 o 
   1   7  19     1952.11     1947.18     36.52 o 
   2   7  19        5.14       27.35     21.18 o 
   3   7  19      976.39     1086.78     30.33 o 
   4   7  19      311.87      334.54     24.10 o 
   5   7  19      360.89      405.99     28.23 o 
   6   7  19      274.85      224.05     32.04 o 
   0   8  19     3146.03     3186.49     73.85 o 
   1   8  19      264.88      264.58     24.60 o 
   2   8  19     1313.15     1285.14     36.58 o 
   3   8  19      588.84      532.48     30.94 o 
   4   8  19      430.24      357.97     28.67 o 
   5   8  19        1.07        1.20     29.95 o 
   1   9  19     2325.91     2148.17     47.22 o 
   2   9  19      847.25      832.61     31.81 o 
   3   9  19      353.18      381.53     33.45 o 
   4   9  19      817.98      953.97     37.68 o 
   0  10  19     2410.04     2334.61     84.08 o 
   1  10  19       12.29      -19.37     29.79 o 
   2  10  19     1507.70     1448.33     40.77 o 
   3  10  19      279.23      195.93     34.99 o 
   0   0  20       86.57       89.41     18.99 o 
   1   0  20     2164.02     2125.12     31.30 o 
   2   0  20       43.18       71.00     17.68 o 
   3   0  20    10579.38    10291.51    113.00 o 
   4   0  20       93.02       70.68     21.95 o 
   5   0  20    18144.33    17519.76    225.52 o 
   6   0  20       20.20       35.52     34.94 o 
   7   0  20     5950.15     5764.00    128.08 o 
   1   1  20    21345.66    21514.55    166.29 o 
   2   1  20      414.98      448.99     11.47 o 
   3   1  20    16396.83    16260.08    132.96 o 
   4   1  20      741.55      821.10     29.75 o 
   5   1  20     7006.72     6756.10     74.34 o 
   6   1  20      110.66      126.80     25.77 o 
   7   1  20      725.73      765.00     33.11 o 
   0   2  20     1833.65     1902.37     25.26 o 
   1   2  20     1919.26     1918.27     20.25 o 
   2   2  20      392.04      483.42     17.90 o 
   3   2  20     6351.24     6291.37     56.79 o 
   4   2  20        7.81       35.89     14.61 o 
   5   2  20      963.76      976.39     27.17 o 
   6   2  20      304.05      317.69     25.90 o 
   7   2  20      175.68      153.52     30.37 o 
   1   3  20      936.32      983.57     19.25 o 
   2   3  20        3.16       28.21     12.29 o 
   3   3  20     1059.07     1093.08     24.55 o 
   4   3  20      572.05      567.97     19.30 o 
   5   3  20     4033.12     3988.44     49.48 o 
   6   3  20       38.55       64.58     23.42 o 
   7   3  20     2963.86     3054.80     71.91 o 
   0   4  20      281.39      314.50     20.80 o 
   1   4  20      738.98      717.33     19.27 o 
   2   4  20       31.16       84.55     16.87 o 
   3   4  20     3544.85     3265.65     40.21 o 
   4   4  20        7.43       19.07     18.62 o 
   5   4  20      988.07     1001.48     29.14 o 
   6   4  20       72.88       79.86     26.72 o 
   7   4  20        7.59      -18.33     36.15 o 
   1   5  20     4640.66     4399.27     45.68 o 
   2   5  20      338.03      307.48     18.92 o 
   3   5  20       63.10       76.65     19.23 o 
   4   5  20       87.82       83.42     21.69 o 
   5   5  20     3947.53     3889.03     51.56 o 
   6   5  20      145.59      130.56     30.10 o 
   0   6  20      455.38      440.01     30.48 o 
   1   6  20        0.91       36.85     17.23 o 
   2   6  20      830.33      851.08     24.90 o 
   3   6  20       19.96       25.01     20.50 o 
   4   6  20       83.49      134.72     23.21 o 
   5   6  20      222.43      170.06     25.26 o 
   6   6  20        2.02       -1.82     35.39 o 
   1   7  20    20722.04    19576.38    214.35 o 
   2   7  20      372.45      392.16     24.31 o 
   3   7  20     8578.94     8084.24     88.32 o 
   4   7  20      646.26      723.17     27.90 o 
   5   7  20     1322.58     1287.09     37.55 o 
   0   8  20      199.79      197.35     36.53 o 
   1   8  20      704.65      656.54     31.00 o 
   2   8  20      171.60      207.08     27.72 o 
   3   8  20     2815.41     2649.15     51.11 o 
   4   8  20      416.54      471.54     38.33 o 
   5   8  20     3090.90     3117.99     54.72 o 
   1   9  20     1439.04     1384.60     41.42 o 
   2   9  20      549.44      595.00     37.92 o 
   3   9  20     1057.89      967.41     38.23 o 
   4   9  20      100.38       57.23     33.86 o 
   0  10  20      580.20      649.25     59.83 o 
   1  10  20       96.74       64.76     30.09 o 
   2  10  20      423.98      469.16     33.09 o 
   1   1  21    10565.55    10662.67     81.37 o 
   2   1  21     4248.47     4197.95     38.29 o 
   3   1  21       87.98      103.70     14.02 o 
   4   1  21     4301.18     4239.91     47.56 o 
   5   1  21      220.90      244.47     20.98 o 
   6   1  21      405.51      468.72     26.63 o 
   7   1  21      211.14      245.08     29.24 o 
   0   2  21        3.29       66.13     23.15 o 
   1   2  21      413.38      429.82     11.34 o 
   2   2  21      182.64      223.31     12.08 o 
   3   2  21      787.08      742.82     17.40 o 
   4   2  21     4057.59     3750.13     39.95 o 
   5   2  21      717.47      750.71     25.63 o 
   6   2  21     2606.09     2737.52     45.28 o 
   7   2  21      398.64      382.08     31.98 o 
   1   3  21      371.10      424.42     12.70 o 
   2   3  21     4226.24     4222.73     42.29 o 
   3   3  21     1233.72     1274.87     23.48 o 
   4   3  21     9251.10     8880.65     84.44 o 
   5   3  21     4122.33     4179.76     51.54 o 
   6   3  21     5079.73     4776.51     58.59 o 
   7   3  21     2367.55     2512.21     50.00 o 
   0   4  21    35348.03    34166.31    356.33 o 
   1   4  21        3.12       22.41     13.72 o 
   2   4  21    22506.40    21393.08    200.89 o 
   3   4  21      272.36      294.58     18.86 o 
   4   4  21     5588.76     5335.78     61.69 o 
   5   4  21       35.20       73.51     25.24 o 
   6   4  21      382.61      361.84     31.07 o 
   7   4  21      101.31      129.83     35.68 o 
   1   5  21     6596.61     6154.94     59.56 o 
   2   5  21        2.79        5.66     18.25 o 
   3   5  21     4288.45     4046.09     50.87 o 
   4   5  21      116.09      127.09     22.72 o 
   5   5  21      950.59     1030.39     29.69 o 
   6   5  21      705.98      711.82     34.93 o 
   0   6  21       74.51       69.32     28.00 o 
   1   6  21      309.41      311.09     19.41 o 
   2   6  21      364.76      375.50     26.11 o 
   3   6  21     1433.95     1435.19     33.72 o 
   4   6  21     3056.44     2946.46     46.97 o 
   5   6  21     1488.29     1512.23     37.01 o 
   6   6  21     4257.39     4355.92     69.29 o 
   1   7  21      287.27      397.91     28.03 o 
   2   7  21      131.86      178.20     23.06 o 
   3   7  21      117.47      116.75     24.44 o 
   4   7  21      345.80      377.34     27.28 o 
   5   7  21        6.88      -13.99     28.73 o 
   0   8  21     4150.82     4108.59     81.62 o 
   1   8  21      243.60      264.48     28.62 o 
   2   8  21     2633.06     2519.67     45.87 o 
   3   8  21      202.04      182.53     29.43 o 
   4   8  21      383.73      381.67     28.72 o 
   1   9  21     1043.52     1101.49     38.67 o 
   2   9  21      730.48      647.85     35.25 o 
   3   9  21        9.14      -13.22     31.10 o 
   0  10  21      264.12      207.56     53.74 o 
   1  10  21       85.74       65.14     32.14 o 
   2  10  21      294.17      325.57     47.00 o 
   0   0  22     3013.60     3095.06     59.56 o 
   1   0  22     1105.64     1140.56     23.19 o 
   2   0  22     1139.26     1286.86     27.07 o 
   3   0  22     2508.84     2656.70     40.09 o 
   4   0  22     6009.98     6184.41     89.79 o 
   5   0  22     2341.38     2207.07     49.15 o 
   6   0  22     9615.38     9682.05    156.88 o 
   7   0  22      288.91      248.14     44.03 o 
   1   1  22     2806.17     3251.16     30.24 o 
   2   1  22     1161.11     1253.62     20.15 o 
   3   1  22     1147.76     1120.59     21.48 o 
   4   1  22       75.75       97.76     17.47 o 
   5   1  22        1.98        9.20     20.50 o 
   6   1  22      732.73      710.30     36.67 o 
   7   1  22        5.46        1.74     28.92 o 
   0   2  22    28072.79    27703.25    248.84 o 
   1   2  22      194.68      222.38     10.32 o 
   2   2  22    14555.35    14092.15    113.64 o 
   3   2  22      729.29      737.27     17.62 o 
   4   2  22     2967.22     2906.91     38.28 o 
   5   2  22      746.38      708.92     25.22 o 
   6   2  22      370.01      358.12     26.69 o 
   7   2  22       47.15       90.37     31.54 o 
   1   3  22     3174.10     3055.85     30.91 o 
   2   3  22     1902.59     1843.51     26.24 o 
   3   3  22      571.59      644.46     18.05 o 
   4   3  22     2783.78     2821.89     38.62 o 
   5   3  22      325.91      419.81     23.11 o 
   6   3  22      830.20      933.42     28.60 o 
   7   3  22      800.69      874.37     35.11 o 
   0   4  22     1358.08     1525.71     67.71 o 
   1   4  22       31.28       47.39     14.68 o 
   2   4  22      528.60      608.50     20.97 o 
   3   4  22      422.29      345.16     20.51 o 
   4   4  22       16.66       58.92     21.35 o 
   5   4  22      256.00      229.43     26.98 o 
   6   4  22      749.12      687.78     32.87 o 
   1   5  22     6090.92     5619.56     55.51 o 
   2   5  22     4179.16     3960.09     49.53 o 
   3   5  22      751.38      794.83     25.21 o 
   4   5  22     6047.36     5855.98     68.15 o 
   5   5  22       21.30       71.16     27.13 o 
   6   5  22     2185.13     2138.19     49.67 o 
   0   6  22     2756.65     2707.45     65.04 o 
   1   6  22       60.75       72.73     18.88 o 
   2   6  22     2292.07     2199.88     38.04 o 
   3   6  22       76.05      107.88     21.87 o 
   4   6  22     2542.64     2398.51     43.06 o 
   5   6  22      194.93      226.20     26.99 o 
   6   6  22      891.57      939.78     39.99 o 
   1   7  22     1984.32     1924.41     42.22 o 
   2   7  22     2110.94     1940.58     38.84 o 
   3   7  22      178.60      213.60     25.45 o 
   4   7  22      811.00      830.75     33.85 o 
   5   7  22       54.07       22.86     28.40 o 
   0   8  22     1903.28     1803.93     57.36 o 
   1   8  22       48.64       51.82     27.63 o 
   2   8  22     2714.48     2588.03     46.52 o 
   3   8  22      473.39      466.60     31.66 o 
   4   8  22     4575.51     4492.32     58.80 o 
   1   9  22       60.41       89.91     31.56 o 
   2   9  22     1014.03     1029.16     37.58 o 
   3   9  22        0.22      -28.24     37.23 o 
   0  10  22     4123.25     4328.99    113.67 o 
   1  10  22       53.34       23.65     35.48 o 
   1   1  23    27200.43    26869.90    184.61 o 
   2   1  23     3426.18     3568.32     34.99 o 
   3   1  23     3466.26     3308.26     36.03 o 
   4   1  23     2119.94     2018.51     32.25 o 
   5   1  23      101.94      140.49     20.76 o 
   6   1  23      648.15      564.16     28.05 o 
   7   1  23      900.90      911.51     36.48 o 
   0   2  23     8199.26     9191.20     87.46 o 
   1   2  23      869.86      832.77     15.64 o 
   2   2  23     6106.64     6199.47     54.88 o 
   3   2  23     1293.93     1400.07     23.48 o 
   4   2  23     2222.05     2285.00     35.07 o 
   5   2  23     2352.25     2413.74     41.11 o 
   6   2  23      313.19      382.44     26.21 o 
   7   2  23      570.69      659.97     36.10 o 
   1   3  23       97.91       92.62     13.14 o 
   2   3  23      133.24      157.18     14.47 o 
   3   3  23     1371.16     1459.46     26.13 o 
   4   3  23       69.13       81.23     18.34 o 
   5   3  23     5601.57     5543.75     68.27 o 
   6   3  23      490.23      544.12     27.62 o 
   0   4  23     3069.93     3106.12     44.87 o 
   1   4  23      594.37      603.77     18.08 o 
   2   4  23     2134.48     1983.05     33.26 o 
   3   4  23     2995.82     2878.07     41.45 o 
   4   4  23     2967.98     2687.57     38.85 o 
   5   4  23      722.37      803.15     31.64 o 
   6   4  23     1954.07     1986.96     48.59 o 
   1   5  23     4547.04     4315.37     46.36 o 
   2   5  23       30.02        8.49     19.09 o 
   3   5  23     3607.92     3412.96     47.17 o 
   4   5  23      127.31      133.71     23.65 o 
   5   5  23     1731.19     1744.66     44.35 o 
   6   5  23      439.70      462.41     36.01 o 
   0   6  23     2900.68     2783.72     62.46 o 
   1   6  23      795.92      825.57     23.27 o 
   2   6  23     2684.41     2562.59     41.08 o 
   3   6  23     4883.82     4611.15     58.76 o 
   4   6  23     2223.42     2058.58     42.24 o 
   5   6  23     3799.73     3714.35     54.98 o 
   1   7  23     2942.43     2877.90     51.02 o 
   2   7  23      102.63      110.62     22.42 o 
   3   7  23      515.07      536.96     27.58 o 
   4   7  23      359.80      329.65     28.94 o 
   5   7  23       42.44       22.44     28.89 o 
   0   8  23       13.82       49.37     39.29 o 
   1   8  23      168.04      155.43     30.18 o 
   2   8  23       52.23       69.32     30.51 o 
   3   8  23      598.82      618.36     31.58 o 
   4   8  23       83.40       66.91     28.27 o 
   1   9  23     2182.67     2200.98     52.37 o 
   2   9  23      307.91      363.83     34.30 o 
   3   9  23      432.30      330.89     37.94 o 
   0  10  23     1744.29     1771.03     81.50 o 
   0   0  24    25681.32    26164.87    335.52 o 
   1   0  24     1362.97     1362.25     31.21 o 
   2   0  24    13745.10    13711.61    148.26 o 
   3   0  24     3137.01     2987.18     53.86 o 
   4   0  24      102.11       98.31     25.39 o 
   5   0  24     2055.14     1969.93     51.24 o 
   6   0  24     1777.72     1827.62     62.54 o 
   7   0  24      394.59      421.54     49.56 o 
   1   1  24    20396.75    20975.90    145.45 o 
   2   1  24     2523.32     2600.56     29.28 o 
   3   1  24     8247.63     7991.70     70.69 o 
   4   1  24     1109.39     1183.84     27.63 o 
   5   1  24     4595.29     4492.15     53.77 o 
   6   1  24        2.42        5.14     26.21 o 
   7   1  24     1803.62     1827.86     47.76 o 
   0   2  24     5608.48     5540.81     56.96 o 
   1   2  24        0.26       21.49     11.29 o 
   2   2  24     4044.10     3918.62     39.00 o 
   3   2  24       12.71        5.15     14.81 o 
   4   2  24      149.77      180.31     18.85 o 
   5   2  24      461.27      410.06     28.35 o 
   6   2  24     1628.74     1665.12     39.00 o 
   1   3  24     1362.90     1510.07     32.97 o 
   2   3  24     2265.41     2195.67     34.67 o 
   3   3  24     2582.77     2489.14     32.96 o 
   4   3  24     4552.18     4511.12     53.97 o 
   5   3  24     1108.55     1215.36     33.13 o 
   6   3  24      969.29     1047.39     31.43 o 
   0   4  24     1273.67     1324.30     42.29 o 
   1   4  24       17.50       18.99     15.56 o 
   2   4  24       81.31      128.33     19.04 o 
   3   4  24      507.27      548.44     22.50 o 
   4   4  24        0.61       -6.27     20.43 o 
   5   4  24      267.02      294.67     28.17 o 
   6   4  24       43.08       70.82     32.31 o 
   1   5  24     1359.22     1241.36     28.01 o 
   2   5  24     2630.57     2624.13     40.68 o 
   3   5  24      215.37      213.60     22.31 o 
   4   5  24     2837.01     2789.93     45.01 o 
   5   5  24      291.07      298.71     30.84 o 
   6   5  24      967.10     1062.93     38.81 o 
   0   6  24        3.52       59.02     41.95 o 
   1   6  24      502.60      487.39     26.82 o 
   2   6  24       17.10       21.71     22.71 o 
   3   6  24      740.30      737.54     27.53 o 
   4   6  24       49.01       45.89     25.47 o 
   5   6  24      750.39      797.97     32.83 o 
   1   7  24     5472.00     5272.02     71.06 o 
   2   7  24     1700.06     1616.09     36.44 o 
   3   7  24     3515.05     3286.41     51.49 o 
   4   7  24     2891.96     2857.01     50.29 o 
   0   8  24     1268.52     1188.80     69.90 o 
   1   8  24       93.27       77.73     29.99 o 
   2   8  24      887.84      897.87     35.61 o 
   3   8  24      215.40      195.21     29.55 o 
   4   8  24       64.34       37.29     36.30 o 
   1   9  24     3314.64     3267.08     60.46 o 
   2   9  24     1124.00     1104.46     41.23 o 
   1   1  25     1490.12     1915.83     24.62 o 
   2   1  25       24.67       53.64     13.89 o 
   3   1  25        3.46       43.18     15.23 o 
   4   1  25      690.23      711.43     23.36 o 
   5   1  25     1655.18     1695.44     34.68 o 
   6   1  25      129.43      170.72     27.76 o 
   0   2  25      485.26      561.21     16.94 o 
   1   2  25      451.15      445.48     14.35 o 
   2   2  25       33.73       98.25     17.21 o 
   3   2  25      596.09      661.57     19.21 o 
   4   2  25      831.05      862.73     23.82 o 
   5   2  25      202.69      185.56     25.05 o 
   6   2  25      998.12     1064.16     33.69 o 
   1   3  25    19020.89    18146.49    152.67 o 
   2   3  25     2399.54     2241.09     35.88 o 
   3   3  25     5994.69     5935.85     66.26 o 
   4   3  25     1712.55     1654.20     39.37 o 
   5   3  25      839.92      904.66     32.59 o 
   6   3  25     1325.30     1328.83     40.90 o 
   0   4  25    18908.21    17621.97    240.17 o 
   1   4  25     1982.19     1871.47     31.89 o 
   2   4  25     8273.11     7731.30     81.37 o 
   3   4  25     7181.40     6966.72     75.98 o 
   4   4  25     1152.70     1162.24     31.05 o 
   5   4  25     5565.51     5440.49     74.81 o 
   6   4  25      141.59      109.49     32.27 o 
   1   5  25     3158.83     3164.19     41.84 o 
   2   5  25       25.95       14.84     20.77 o 
   3   5  25     2430.74     2474.79     41.71 o 
   4   5  25      165.61      157.75     25.80 o 
   5   5  25     1426.84     1467.56     43.32 o 
   0   6  25       33.38       77.77     33.55 o 
   1   6  25      268.01      312.75     26.61 o 
   2   6  25      646.75      615.09     26.04 o 
   3   6  25     1790.40     1636.22     37.98 o 
   4   6  25     1813.92     1672.32     41.07 o 
   5   6  25      792.94      837.66     34.47 o 
   1   7  25       57.19       86.22     27.62 o 
   2   7  25      121.75       95.63     28.77 o 
   3   7  25      162.17      131.22     26.91 o 
   4   7  25      254.35      255.45     30.38 o 
   0   8  25     2087.43     2321.89     66.85 o 
   1   8  25      128.48      126.06     30.46 o 
   2   8  25     1752.76     1805.33     55.00 o 
   3   8  25      788.91      893.20     35.07 o 
   1   9  25       57.81       56.87     35.20 o 
   2   9  25      135.92      149.79     35.32 o 
   0   0  26    17136.84    17084.44    223.60 o 
   1   0  26     5051.51     4710.11     64.95 o 
   2   0  26    16791.66    16550.59    177.78 o 
   3   0  26     7199.89     6962.26     99.22 o 
   4   0  26     7227.99     7419.26    107.03 o 
   5   0  26     2114.01     2136.12     53.90 o 
   6   0  26      167.02      215.99     44.65 o 
   1   1  26      162.84      166.57     12.83 o 
   2   1  26      718.58      740.49     18.17 o 
   3   1  26      562.58      590.44     19.26 o 
   4   1  26     2353.05     2304.26     38.42 o 
   5   1  26      327.24      324.03     23.82 o 
   6   1  26     2708.42     2673.91     48.81 o 
   0   2  26      169.01      243.76     22.57 o 
   1   2  26      894.76      951.62     19.77 o 
   2   2  26      910.64      924.25     25.09 o 
   3   2  26     4363.08     4283.77     45.30 o 
   4   2  26     3533.66     3528.25     43.47 o 
   5   2  26     2136.42     2047.21     39.96 o 
   6   2  26     2766.04     2875.75     50.23 o 
   1   3  26     2385.32     2489.57     39.58 o 
   2   3  26     1425.36     1395.98     30.90 o 
   3   3  26      143.95      166.26     19.46 o 
   4   3  26      486.37      508.30     30.68 o 
   5   3  26      305.73      313.44     29.87 o 
   6   3  26        2.19      -21.49     31.65 o 
   0   4  26      951.41     1046.22     73.98 o 
   1   4  26       98.69      107.99     18.31 o 
   2   4  26      687.81      726.43     24.34 o 
   3   4  26     1419.48     1395.56     34.14 o 
   4   4  26       36.35       50.59     25.55 o 
   5   4  26      671.26      722.80     33.32 o 
   6   4  26       85.36      106.66     32.84 o 
   1   5  26     3560.54     3345.45     51.57 o 
   2   5  26      386.09      434.88     24.50 o 
   3   5  26      868.58      883.61     27.99 o 
   4   5  26      965.56      947.58     30.60 o 
   5   5  26      100.88      102.54     30.23 o 
   0   6  26     3153.66     3080.91     67.60 o 
   1   6  26       20.74       18.43     25.29 o 
   2   6  26     1610.76     1523.65     34.43 o 
   3   6  26        3.92       -9.93     24.71 o 
   4   6  26     1661.57     1557.05     40.09 o 
   5   6  26        7.96      -49.60     33.07 o 
   1   7  26      484.13      518.85     32.24 o 
   2   7  26     1591.43     1551.24     43.96 o 
   3   7  26        0.14      -19.48     27.93 o 
   4   7  26     2429.86     2248.64     47.99 o 
   0   8  26    10738.27    10435.46    240.71 o 
   1   8  26       72.00       93.19     32.61 o 
   2   8  26     6367.27     6321.20     85.12 o 
   3   8  26      255.89      323.58     40.51 o 
   1   9  26      686.97      745.72     43.45 o 
   1   1  27      219.73      288.68     16.99 o 
   2   1  27     3419.36     3439.54     38.37 o 
   3   1  27        7.96       27.79     17.91 o 
   4   1  27     6801.76     6776.91     70.76 o 
   5   1  27       27.05       35.84     22.70 o 
   6   1  27     2763.33     2836.30     50.30 o 
   0   2  27     6616.56     6821.66     82.25 o 
   1   2  27        9.40       34.16     14.19 o 
   2   2  27     6925.57     6898.23     61.74 o 
   3   2  27       87.64      153.46     17.88 o 
   4   2  27     1579.40     1659.33     34.93 o 
   5   2  27       81.26       87.38     24.78 o 
   6   2  27      155.35      130.04     27.22 o 
   1   3  27     2940.58     2882.81     38.19 o 
   2   3  27      585.34      612.19     22.59 o 
   3   3  27     1822.39     1635.27     34.73 o 
   4   3  27      393.45      416.39     29.53 o 
   5   3  27     1172.17     1115.73     35.89 o 
   6   3  27        0.65      -17.30     31.93 o 
   0   4  27      127.27      117.29     29.85 o 
   1   4  27      472.91      490.57     20.91 o 
   2   4  27     1129.22     1073.04     28.56 o 
   3   4  27     1421.59     1383.68     34.77 o 
   4   4  27     4797.69     4662.62     66.74 o 
   5   4  27     1501.00     1336.30     39.37 o 
   1   5  27     2088.03     2210.18     43.80 o 
   2   5  27      862.85      724.66     25.26 o 
   3   5  27     1798.62     1685.76     37.93 o 
   4   5  27     1361.01     1248.94     34.35 o 
   5   5  27      669.00      757.58     35.63 o 
   0   6  27    20026.48    18637.22    258.16 o 
   1   6  27       68.70       67.47     26.59 o 
   2   6  27     9382.82     8927.41    105.01 o 
   3   6  27       71.31       36.02     26.40 o 
   4   6  27      807.31      810.48     32.22 o 
   1   7  27        6.17      -12.77     30.81 o 
   2   7  27      223.39      262.62     31.70 o 
   3   7  27       88.37       66.04     28.90 o 
   0   8  27     2005.54     2016.13     64.77 o 
   1   8  27        1.58      -27.90     34.69 o 
   2   8  27      654.72      603.60     37.95 o 
   0   0  28      526.17      636.94     38.44 o 
   1   0  28     1386.17     1414.09     35.96 o 
   2   0  28      159.47      176.13     21.72 o 
   3   0  28     3283.50     3365.00     60.52 o 
   4   0  28      527.70      615.24     35.12 o 
   5   0  28      486.61      487.42     35.78 o 
   6   0  28      569.72      656.57     64.81 o 
   1   1  28     7127.44     6956.04     56.19 o 
   2   1  28      338.41      421.08     17.31 o 
   3   1  28     4712.13     4792.19     53.89 o 
   4   1  28       38.40       87.14     21.50 o 
   5   1  28     4066.81     4070.94     53.58 o 
   6   1  28      187.86      217.76     30.40 o 
   0   2  28        2.13      141.69     28.34 o 
   1   2  28     2660.07     2590.22     36.19 o 
   2   2  28      311.70      450.33     19.94 o 
   3   2  28     8490.13     8432.17     80.99 o 
   4   2  28      648.57      711.65     25.74 o 
   5   2  28     4232.49     4108.59     56.04 o 
   6   2  28      202.15      234.25     29.75 o 
   1   3  28     9371.82     9216.62     88.50 o 
   2   3  28       12.19       18.67     20.14 o 
   3   3  28     2535.14     2646.61     41.38 o 
   4   3  28        1.01      -41.85     27.90 o 
   5   3  28      128.75      149.00     29.76 o 
   0   4  28      368.08      283.34     34.02 o 
   1   4  28       45.25       93.67     24.84 o 
   2   4  28       58.05       53.08     20.53 o 
   3   4  28      676.13      649.36     26.42 o 
   4   4  28        2.12       -8.97     28.59 o 
   5   4  28      532.31      487.03     33.70 o 
   1   5  28     7471.64     7065.50     86.10 o 
   2   5  28      179.29      158.06     23.05 o 
   3   5  28     2009.46     1844.41     45.13 o 
   4   5  28      140.95      126.76     26.26 o 
   5   5  28       34.97        5.09     32.66 o 
   0   6  28      857.04     1081.21     48.78 o 
   1   6  28      134.97      161.60     28.18 o 
   2   6  28      892.84      887.15     33.80 o 
   3   6  28      453.96      439.34     29.29 o 
   4   6  28      339.24      337.98     30.99 o 
   1   7  28       57.80       37.09     29.99 o 
   2   7  28      568.78      543.86     34.40 o 
   3   7  28      852.03      812.56     41.98 o 
   0   8  28      111.44       51.29     42.31 o 
   1   8  28      125.16      102.43     35.34 o 
   2   8  28       48.56       43.67     33.22 o 
   1   1  29      421.68      535.09     17.39 o 
   2   1  29     3136.87     3202.29     35.34 o 
   3   1  29      811.74      812.64     26.48 o 
   4   1  29     4530.98     4599.14     55.08 o 
   5   1  29     2605.97     2706.18     44.64 o 
   0   2  29     5294.52     5360.08     88.53 o 
   1   2  29      328.73      338.26     19.12 o 
   2   2  29     3316.02     3229.34     41.92 o 
   3   2  29      117.93      183.82     25.91 o 
   4   2  29      606.71      662.88     33.21 o 
   5   2  29       33.11       -8.35     29.05 o 
   1   3  29     9958.34     9938.63     94.92 o 
   2   3  29      283.81      276.68     22.06 o 
   3   3  29     5976.13     5877.61     67.61 o 
   4   3  29      444.30      474.38     30.90 o 
   5   3  29      997.39     1000.36     37.04 o 
   0   4  29      949.29      953.77     40.96 o 
   1   4  29       59.45       54.98     24.66 o 
   2   4  29      380.19      426.29     23.01 o 
   3   4  29      991.29     1055.68     30.22 o 
   4   4  29      382.84      345.34     31.36 o 
   5   4  29     1404.87     1363.91     42.85 o 
   1   5  29      961.44     1021.68     33.74 o 
   2   5  29       11.27        4.71     27.04 o 
   3   5  29     1884.17     1922.79     40.93 o 
   4   5  29      154.49      124.77     30.10 o 
   0   6  29     6700.90     6501.85    110.44 o 
   1   6  29       36.33       38.52     29.34 o 
   2   6  29     3878.91     3820.27     62.15 o 
   3   6  29      177.40      152.81     28.38 o 
   4   6  29      502.32      490.36     32.96 o 
   1   7  29      348.61      356.49     33.24 o 
   2   7  29      357.73      382.37     35.07 o 
   3   7  29      412.44      376.76     37.27 o 
   0   8  29      350.63      320.38     46.86 o 
   1   8  29       91.76       52.94     35.42 o 
   0   0  30    15349.14    16210.34    215.35 o 
   1   0  30     1275.83     1240.36     35.39 o 
   2   0  30    12364.87    12363.05    165.70 o 
   3   0  30     3566.06     3564.96     65.30 o 
   4   0  30     3598.96     3549.65     68.99 o 
   5   0  30      292.55      309.48     38.11 o 
   1   1  30     4831.66     4895.51     45.96 o 
   2   1  30      744.42      860.11     21.42 o 
   3   1  30     1295.30     1362.25     35.62 o 
   4   1  30     1200.35     1259.25     31.50 o 
   5   1  30      234.91      267.97     26.85 o 
   0   2  30        2.14      137.30     34.40 o 
   1   2  30       91.81      108.98     18.40 o 
   2   2  30       72.53       98.00     20.42 o 
   3   2  30      462.65      477.94     29.87 o 
   4   2  30      868.46      861.72     33.46 o 
   5   2  30      468.60      501.14     33.41 o 
   1   3  30      934.65     1100.52     38.46 o 
   2   3  30      841.85      898.33     26.12 o 
   3   3  30      317.37      343.95     27.16 o 
   4   3  30     1132.76     1271.13     38.43 o 
   5   3  30      119.33       97.39     32.02 o 
   0   4  30     1767.69     1764.71     56.32 o 
   1   4  30       29.90      -23.25     25.20 o 
   2   4  30      458.57      463.92     25.05 o 
   3   4  30        2.27       20.18     25.45 o 
   4   4  30        2.78       41.76     29.19 o 
   1   5  30      573.25      589.43     31.36 o 
   2   5  30     1887.47     1785.98     45.83 o 
   3   5  30       23.41       10.75     26.99 o 
   4   5  30      908.81      841.80     36.18 o 
   0   6  30      964.11      974.01     63.02 o 
   1   6  30      105.52       47.04     29.68 o 
   2   6  30     1060.03     1036.66     38.31 o 
   3   6  30       17.21      -12.58     34.67 o 
   1   7  30     2585.87     2673.33     56.17 o 
   2   7  30     1273.61     1263.75     42.01 o 
   1   1  31     7451.91     7341.52     66.26 o 
   2   1  31        3.23       13.18     18.05 o 
   3   1  31      623.50      656.00     25.95 o 
   4   1  31       29.03       81.49     24.68 o 
   5   1  31     1017.21     1097.08     32.48 o 
   0   2  31     2083.80     2114.06     57.48 o 
   1   2  31      318.86      315.44     21.49 o 
   2   2  31     1708.93     1734.84     34.18 o 
   3   2  31     1308.92     1292.16     38.12 o 
   4   2  31      672.05      732.49     33.47 o 
   5   2  31      150.93      180.23     33.88 o 
   1   3  31     4638.68     4580.93     64.05 o 
   2   3  31      723.33      730.27     25.88 o 
   3   3  31      742.63      740.37     31.59 o 
   4   3  31     1540.80     1533.49     53.81 o 
   0   4  31     8074.28     8160.54    128.05 o 
   1   4  31      926.16      923.73     34.01 o 
   2   4  31     6766.89     6591.05     83.49 o 
   3   4  31     2856.62     2906.01     45.35 o 
   4   4  31     2555.43     2540.13     52.84 o 
   1   5  31      110.50      103.26     28.30 o 
   2   5  31      300.07      316.83     32.04 o 
   3   5  31      152.20       69.79     31.12 o 
   0   6  31     1579.57     1515.24     57.98 o 
   1   6  31      177.67      197.39     32.64 o 
   2   6  31     1454.69     1411.04     42.10 o 
   3   6  31      886.85     1047.58     41.13 o 
   1   7  31        0.14        3.04     34.71 o 
   0   0  32      728.59      870.25     42.41 o 
   1   0  32      178.33      171.80     26.09 o 
   2   0  32      164.21      209.69     48.91 o 
   3   0  32       63.42       71.36     33.58 o 
   4   0  32       57.41      104.93     38.45 o 
   1   1  32     2756.52     3117.97     44.88 o 
   2   1  32       18.12        2.98     20.66 o 
   3   1  32     3677.96     3753.49     57.99 o 
   4   1  32       23.54       48.39     31.43 o 
   0   2  32     6432.34     6681.43    107.61 o 
   1   2  32       56.84       60.19     25.56 o 
   2   2  32     4376.16     4486.12     53.80 o 
   3   2  32      942.19      991.01     41.74 o 
   4   2  32      574.17      616.46     34.68 o 
   1   3  32     1162.31     1175.47     34.70 o 
   2   3  32     1707.04     1806.04     35.31 o 
   3   3  32     1268.41     1323.91     40.52 o 
   4   3  32     1528.13     1728.54     48.54 o 
   0   4  32      940.29      903.89     44.67 o 
   1   4  32       60.65       81.79     28.81 o 
   2   4  32      689.98      768.11     34.16 o 
   3   4  32       62.36       57.34     28.48 o 
   4   4  32        0.21        4.79     31.72 o 
   1   5  32      295.21      336.77     32.06 o 
   2   5  32     2482.57     2378.01     52.88 o 
   3   5  32       99.62      176.23     32.61 o 
   0   6  32      451.50      465.08     46.80 o 
   1   6  32        2.07       22.83     33.79 o 
   2   6  32     1096.83     1182.42     40.53 o 
   1   1  33     7036.30     7200.36     84.69 o 
   2   1  33      259.37      279.54     28.76 o 
   3   1  33     1569.35     1663.81     44.54 o 
   4   1  33      246.42      300.32     32.36 o 
   0   2  33      184.34      417.34     38.50 o 
   1   2  33      321.35      310.55     26.99 o 
   2   2  33      138.46      190.37     23.67 o 
   3   2  33     2047.41     2147.31     47.47 o 
   4   2  33      158.95      173.48     33.43 o 
   1   3  33      879.40      935.83     34.52 o 
   2   3  33      580.86      662.35     33.05 o 
   3   3  33     2246.17     2463.47     48.58 o 
   4   3  33      464.28      575.42     35.20 o 
   0   4  33      714.62      713.67     53.04 o 
   1   4  33      224.03      244.67     31.51 o 
   2   4  33      189.39      187.88     31.99 o 
   3   4  33      368.30      431.94     40.68 o 
   1   5  33     4361.36     4098.90     65.31 o 
   2   5  33      134.11      110.07     33.10 o 
   0   6  33     2014.87     1971.42     67.56 o 
   1   6  33      515.98      485.99     36.85 o 
   0   0  34      644.13      536.68     42.45 o 
   1   0  34      687.14      690.98     34.31 o 
   2   0  34      617.23      626.03     41.20 o 
   3   0  34     5111.17     5131.45    121.40 o 
   4   0  34      745.05      783.82     43.95 o 
   1   1  34     2997.67     3374.60     54.03 o 
   2   1  34       10.17       14.14     29.01 o 
   3   1  34     3132.14     3303.43     56.93 o 
   4   1  34       58.58       19.05     31.03 o 
   0   2  34     4660.25     4787.52     80.29 o 
   1   2  34      867.79      908.99     33.36 o 
   2   2  34     3558.67     3694.40     52.67 o 
   3   2  34     2026.36     2123.96     46.21 o 
   1   3  34       68.93       87.22     29.81 o 
   2   3  34      709.50      701.36     34.64 o 
   3   3  34      151.13      226.20     30.94 o 
   0   4  34       31.75      108.26     41.38 o 
   1   4  34      120.02      159.28     33.43 o 
   2   4  34        8.67       78.52     32.18 o 
   1   5  34      110.24      155.54     33.10 o 
   1   1  35      410.14      590.50     30.92 o 
   2   1  35     1329.24     1405.03     42.30 o 
   3   1  35        1.94       90.74     29.57 o 
   0   2  35       80.63      173.73     51.14 o 
   1   2  35      148.23      164.85     41.02 o 
   2   2  35      739.81      759.22     39.17 o 
   3   2  35      491.83      527.78     33.18 o 
   1   3  35        4.99      -45.48     30.32 o 
   2   3  35      792.01      742.75     35.36 o 
   0   4  35    10313.91    10308.41    158.99 o 
   1   4  35        3.75       38.01     33.17 o 
   2   4  35     8076.32     7978.51    100.66 o 
   0   0  36     1196.07     1324.46    108.54 o 
   1   0  36     1619.83     1494.24    117.23 o 
   2   0  36     1532.50     1783.41     85.08 o 
   1   1  36     3444.21     3500.83     63.08 o 
   2   1  36        4.17       88.92     38.89 o 
   0   2  36      922.90      879.36     53.48 o 
   1   2  36      341.35      379.73     33.35 o 
   2   2  36      478.00      503.63     38.61 o 
   1   3  36      355.24      381.71     32.90 o 
   2   3  36      120.75       44.30     34.19 o 
   0   4  36       95.24      180.78     50.50 o 
   1   1  37     3056.95     3201.63     62.25 o 
   2   1  37      477.85      533.16     41.30 o 
   0   2  37     1156.94     1206.43     72.94 o 
   1   2  37      145.39      126.26     34.47 o 
   0   0  38      159.09      211.83     96.43 o 
                                                 
